# Supplementary material for: Identification of Key Nucleotide Metabolism Genes in Diabetic Retinopathy Based on Bioinformatics Analysis and Experimental Verification
Source: Biology (Basel). 2025 Apr 12;14(4):409. doi: 10.3390/biology14040409 (PMC12024606; doi:10.3390/biology14040409)
Supplement: Supplementary file 1 [file biology-14-00409-s001.zip]

Archive with 4 entries (4 files):
- Figure S1.tif
- Figure S2.tif
- Supplementary tables.pdf
- Supplementary tables.xlsx
