# Supplementary material for: Identification of Key Nucleotide Metabolism Genes in Diabetic Retinopathy Based on Bioinformatics Analysis and Experimental Verification
Source: Biology (Basel). 2025 Apr 12;14(4):409. doi: 10.3390/biology14040409 (PMC12024606; doi:10.3390/biology14040409)
Supplement: Supplementary file 1 [file biology-14-00409-s001.zip › Supplementary tables.xlsx]

## Sheet: Table S1
Symbol
MTR
CYP2D6
MMACHC
ABCA3
CYP2C19
SLC19A3
APOE
MTRR
MTHFR
CYP3A4
INS
TPK1
MMADHC
ACADM
PPARG
TPMT
ADIPOQ
LDLR
ERCC2
CYP2C9
SFTPB
CETP
CSF2RA
IL6
LEP
SFTPC
CYP1A2
APOB
ENPP1
ERCC1
LIPC
NUDT15
CYP2A6
CYP2B6
CYP1A1
TNF
LPL
TP53
ERCC5
ERCC6
VDR
CYP2E1
CBS
SLC25A4
CYP2C8
MMAA
AKT1
CYP3A5
DPYD
SLC25A19
PPARA
ABCG5
OTC
INSR
GNAS
CNP
MMAB
FADS1
HPRT1
ABCG8
NOD2
UGT1A1
ADSL
XDH
PPARGC1A
IGF1
ERCC4
ARHGEF2
GCK
ALB
CRP
ACE
APOA1
CYP1B1
MMUT
HCN2
IL1B
ALDH2
LEPR
GHRL
HCN1
GCDH
IL10
HCN4
ABCB1
GSTP1
XPC
ADA
RAPGEF3
SECISBP2
CYP17A1
RAD23B
CNGA3
CYP19A1
HADHA
NMNAT1
MTTP
COMT
HNF4A
UCP2
NOS3
ACADVL
SLC2A1
NOD1
DHFR
MTHFD1
PAH
ABCA1
GSTM1
CFTR
SIRT1
UGT1A6
COMMD1
CNGB1
LMBRD1
CES1
CNGA2
ACADS
HSD11B1
PPARD
PNP
GGT1
TYMS
RAPGEF1
PCCB
RASGRF1
NNT
ARFGEF2
RETN
CNGB3
ABCD4
RAPGEF4
CYP27B1
NAT2
APOC3
SOS1
HIF1A
ARFGEF1
CPT1A
CYP7A1
G6PD
IRS1
VKORC1
PC
FH
NMNAT2
GBF1
HMGCL
AMPD1
XPA
RAPGEF2
HINT1
ABCC8
CD36
CNGA1
HCFC1
SLC25A13
GNB3
AHCY
HMGCR
PDE3B
LMNA
UGT1A8
OPA3
ARHGEF7
APRT
PON1
G6PC1
CPT2
PRKAG3
GNA11
ERCC3
ETFDH
SLCO1B1
PCSK9
NQO1
BGLAP
EPHX1
UGT1A9
ARHGEF1
HSD11B2
ADK
ALDH5A1
APOA5
TANGO2
ARHGEF11
NMNAT3
ARHGEF12
CCL2
TCF7L2
XRCC1
FTO
LCAT
PDHA1
POLG
GSTT1
RAD23A
ATP7B
GPT
ARHGEF3
BTD
POMC
TLR4
POR
NR3C1
ADRB2
HSD17B10
PRPS1
AMPD3
FAH
MAT1A
ADRB3
ARHGEF18
QDPR
CASR
RAPGEF6
LDHA
VAV1
RALGDS
PDE5A
SIL1
RAPGEF5
SERPINE1
ERCC8
ESR1
DLD
FGF23
ARHGEF28
RASGRF2
MT-ATP6
VAV3
GALT
SLC2A4
ARHGEF6
UCP3
VAV2
KCNJ11
SLC19A1
HFE
ARHGEF9
ALS2
FLAD1
CYP24A1
PCCA
PRKAA1
BDNF
ASS1
GCG
GSR
FASN
F2
TGFB1
CYP21A2
CSF2RB
FMO3
NR1H2
PRKAA2
AK1
CAT
SERGEF
BRCA2
SOD1
TRIO
PTH
SMPD1
SERPINA1
ADH1B
GNAI2
PTGS2
ARHGEF17
RGL1
CNR1
SREBF1
ITPA
AGXT
RANGRF
NPC1
ARHGEF4
GNAI1
DHCR7
SCO2
RAPGEFL1
ALDH6A1
NR1I2
BCKDHB
RGL2
ARHGEF5
RABGEF1
FBP1
HBB
GSS
SLC22A5
PTEN
DIO1
PIK3CA
RRM2B
ARHGEF10L
UCP1
SOD2
TRMT10A
OGDH
HINT2
NT5C3A
IVD
PNPO
HMOX1
ASL
HCN3
ARHGEF15
AK2
CYP11A1
SHBG
ARHGEF10
VEGFA
ACACA
HPD
CYP11B2
ALPL
CP
SDHA
UMPS
ARHGEF26
MTOR
HRAS
TTR
SULT1A1
HADH
SLC34A1
DDB2
ETFA
PNPLA3
RAC1
ENPP3
REN
NLRP3
PYGM
CPS1
RGL3
MCCC2
BCS1L
PSAP
SLC17A5
PYROXD1
NAMPT
SLC2A2
BRCA1
BCHE
GK
GMPS
CAD
NR3C2
GBA1
KRAS
NR1H4
DDC
CYP27A1
HEXA
CYP4F2
UGT1A10
MT-ND1
GNAO1
DEF6
SUOX
MPV17
MC4R
ARHGEF19
PARP1
ARG1
HLCS
SLC16A1
IMPDH2
GAPDH
LIPE
KL
ABCC2
FABP2
GLDC
ATM
GAA
APOA2
SOS2
ARHGEF38
TKFC
UPB1
ETFB
AUH
GAMT
TYMP
NT5E
TF
UGT1A7
ALDOB
LPIN1
GALE
ACAT1
ALDH9A1
GATM
RIC8A
MLYCD
IFNG
TFR2
ARHGEF40
AKR1A1
GLUD1
GNAQ
CLNS1A
PYROXD2
ALOX5
HINT3
SLC25A5
IDH2
ABCD1
SDHB
UGT1A3
SRD5A2
EPHX2
HIBCH
POLD1
APP
HSP90AA1
RBP4
MAOA
NT5C2
MCCC1
RPA1
NFE2L2
EHHADH
KHK
ARHGEF16
GLUL
SLC4A1
CTH
SLC12A3
ECHS1
ATP7A
CA5A
MMS19
AR
RYR1
ALDH4A1
HADHB
IMPDH1
CYP2R1
ALDH3A2
C3
MPO
PRKAR1A
PPIG
HNF1A
HAMP
NPY
CLCNKB
GNAI3
PDE4A
MT-CYB
UVSSA
ADH1C
ABCG2
AGT
NOS2
CUBN
PTS
CALCA
CDKN2A
COX5A
AHR
IL18
HK2
HLA-B
IGFBP1
ANGPTL3
TAFAZZIN
MMP1
DPYS
BHMT
ARSA
CLOCK
GNA15
MVK
IDH1
IGF2
UGT1A4
PRKAB1
RRM1
PDHX
CYP4A11
DPP4
AKR1C3
BCKDHA
NDUFS4
CYP7B1
PDE1A
GPX1
ABCC4
PTPN1
FABP4
CYP3A7
CS
TCN2
MT-CO1
FAM3A
RHOA
ETHE1
AKT2
TAT
GNB1
ACAD9
ICAM1
CYP11B1
MT-ND4
MT-ND6
GRHPR
CFH
ATP6V1B1
TMPRSS6
NDUFS1
NAGLU
MAPK1
GALK1
CNBD2
SIRT3
ADIPOR2
ENPP2
FGF21
EPRS1
RIC8B
STAR
LRPPRC
SCD
PPP1R15B
PDE1C
UGT2B7
ATP5F1A
SLC37A4
SLC7A7
ALDH1A1
ATIC
TNFSF11
RGL4
PFKM
HJV
EDN1
AMT
GOT2
STK11
CYP2A13
BRAF
ALDH7A1
SREBF2
SCARB1
PRDX1
FAM3B
NR1H3
AGL
TPI1
AOX1
PCK1
SUCLG1
NR1I3
HLA-DRB1
CDKAL1
LIPA
PDP1
DGUOK
PDE3A
PCK2
ALDH18A1
MT-ND3
SHMT1
SLC35A2
CAV1
PTPN22
GNB2
CXCL8
MCEE
HSD3B2
COL1A1
KCNH2
FGFR1
KLHL3
MYC
GCKR
PLIN1
LIPG
TNFRSF11B
ABCC1
CYP2J2
FBN1
RASGRP1
DDB1
CNBD1
NADK2
PRKAG2
PKLR
GNAT1
P2RY2
HMGCS2
DCK
BMP6
TXNRD1
ABAT
SLC35D1
MT-ND5
ABCB11
GLS
MOCS2
IGFBP3
STAT3
DBH
APOC2
BCL2
KYNU
L2HGDH
RXRA
GALM
AKR1B1
H6PD
ACTB
SURF1
NDUFV1
HK1
ACADL
NAT1
PNPLA2
HSPA8
GH1
PNPLA8
ACAD8
SLC25A20
IRS2
CDC42
NAGS
PRODH
LPA
CUL3
SPP1
GART
TERT
SLC12A1
ARF1
HGD
OAT
IL1A
PDE1B
PLA2G4A
PMM2
GC
FAM3C
SERPINA3
TH
NME2
RPIA
KCNJ1
HTR1A
ACADSB
APEX1
GLB1
PAICS
HEXB
LCT
SLC11A2
ANTKMT
POLB
DMGDH
GNAT3
AMPD2
PKM
AASS
PTPN11
IDUA
SCNN1A
GLYCTK
EP300
GLA
TPO
OGG1
C9orf72
NPPA
FTCD
ACAT2
HSD17B1
COX10
IGF1R
APOA4
GNE
DYRK1B
MLXIPL
CREBBP
MDH2
GCH1
ACSF3
PDE2A
PIK3R1
ABCC5
SLC5A6
ADORA2A
FAM3D
SCN1A
ANGPTL4
ALDH1B1
MFN2
SUCLA2
ADIPOR1
MAPK14
HSPA1A
TFRC
SLC6A8
ALOX12
AGTR1
SLC40A1
IDS
ADH7
SELE
PRL
ODC1
EGFR
GALNS
TIAM1
GALNT3
DRD2
MEN1
MAN2B1
GNA13
GNA14
KCNQ1
NDUFAF2
WRN
AKR1C2
GNAZ
CYP46A1
FGFR3
ADSS2
CTNNB1
H2AC18
SLC25A15
ESR2
NFKB1
LDLRAP1
FAS
HSD17B3
NOS1
PCNA
NSDHL
PDK4
SLC6A3
PHEX
IGF2BP2
ACACB
MT-CO2
HSD17B4
MMP9
ADCY3
DNMT1
APC
PLTP
OPA1
MDM2
CYP26A1
SLC6A4
PPAT
SRD5A1
NPC1L1
TK2
LONP1
GHR
GTF2H2
DNAH8
AGXT2
GNB4
PDE4D
AGK
RPA2
RACK1
B2M
ALDH3A1
IL4
ALDOA
F5
CYP26B1
NEU1
CYP4F3
SCNN1B
MAOB
ASAH1
GNG2
IGF2R
SCNN1G
EPO
WNK1
AKR1C4
POLG2
SOAT1
SLC25A6
TXN
FECH
NRAS
FADS2
FOXO3
NR1D1
GTF2H1
AHSG
SNCA
CAPN10
GNB5
MTHFD2
AKR1C1
GSK3B
TALDO1
TYR
NUBP2
PHKA2
GALC
TXNRD2
MOCS1
MT-ND2
CYCS
MMP2
AKAP13
FGFR4
PLA2G7
LIG1
PGM1
SDHD
GSTA1
UROC1
NUBPL
HOGA1
SARDH
CYP2C18
GPD1
NUDT1
SI
DBT
ABCG1
PYY
COX6B1
CASP8
WFS1
IL1RN
DUT
VCAM1
PYCR1
IDO1
BCO1
GNA12
AK4
ADAMTS13
DTYMK
GNAT2
XRCC3
MCF2L
GPI
GBE1
PGK1
BMAL1
TLR2
TKT
MT-CO3
MSMO1
TK1
GNG3
ACOX1
NNMT
GALNT2
MTNR1B
ARG2
EEF1D
PEPD
PIK3C2A
GNMT
APOC1
NDUFS2
THAP11
PFAS
GUSB
DNM1L
HSD3B1
SCO1
ALAD
SLC46A1
CD38
CTLA4

## Sheet: Table S2
ONTOLOGY	ID	Description	GeneRatio	BgRatio	RichFactor	FoldEnrichment	zScore	pvalue	p.adjust	qvalue	geneID	Count	richFactor
BP	GO:0006979	response to oxidative stress	12/48	398/18888	0.0301508	11.8643	11.057	2.28358e-10	5.50944e-07	2.88651e-07	COL1A1/ABCD1/HMOX1/PTGS2/CD36/HBB/TP53/ALOX5/PYCR1/GPX1/CYP1B1/PPARGC1A	12	0.301508
BP	GO:0009410	response to xenobiotic stimulus	12/48	444/18888	0.027027	10.6351	10.3701	7.95169e-10	5.50944e-07	2.88651e-07	COL1A1/IL1B/NNMT/PTGS2/VAV1/TP53/TNFRSF11B/GPX1/ACE/CYP1B1/KCNQ1/ABCC4	12	0.27027
BP	GO:0032496	response to lipopolysaccharide	11/48	348/18888	0.0316092	12.4382	10.8706	8.71907e-10	5.50944e-07	2.88651e-07	IL1B/SELE/CCL2/PTGS2/CD36/CXCL8/CASP8/ACE/SERPINE1/BMP6/TLR4	11	0.316092
BP	GO:0006809	nitric oxide biosynthetic process	7/48	77/18888	0.0909091	35.7727	15.4326	9.11781e-10	5.50944e-07	2.88651e-07	IL1B/PTGS2/CD36/HBB/GLA/CYP1B1/TLR4	7	0.909091
BP	GO:0002237	response to molecule of bacterial origin	11/48	369/18888	0.0298103	11.7304	10.507	1.61349e-09	6.36407e-07	3.33426e-07	IL1B/SELE/CCL2/PTGS2/CD36/CXCL8/CASP8/ACE/SERPINE1/BMP6/TLR4	11	0.298103
BP	GO:0046209	nitric oxide metabolic process	7/48	84/18888	0.0833333	32.7917	14.7397	1.69457e-09	6.36407e-07	3.33426e-07	IL1B/PTGS2/CD36/HBB/GLA/CYP1B1/TLR4	7	0.833333
BP	GO:2001057	reactive nitrogen species metabolic process	7/48	85/18888	0.0823529	32.4059	14.6477	1.84313e-09	6.36407e-07	3.33426e-07	IL1B/PTGS2/CD36/HBB/GLA/CYP1B1/TLR4	7	0.823529
BP	GO:0072593	reactive oxygen species metabolic process	9/48	238/18888	0.0378151	14.8803	10.877	7.52892e-09	2.27467e-06	1.19175e-06	ABCD1/CD36/HBB/VAV1/TP53/ALOX5/GPX1/CYP1B1/TLR4	9	0.378151
BP	GO:0062012	regulation of small molecule metabolic process	10/48	331/18888	0.0302115	11.8882	10.0874	8.64524e-09	2.32173e-06	1.2164e-06	IL1B/ABCD1/NNMT/PTGS2/IGFBP3/TP53/SLC7A7/BMP6/SLC4A1/PPARGC1A	10	0.302115
BP	GO:0045428	regulation of nitric oxide biosynthetic process	6/48	63/18888	0.0952381	37.4762	14.6377	1.18678e-08	2.86845e-06	1.50284e-06	IL1B/PTGS2/CD36/HBB/GLA/TLR4	6	0.952381
BP	GO:0080164	regulation of nitric oxide metabolic process	6/48	65/18888	0.0923077	36.3231	14.399	1.43723e-08	3.15798e-06	1.65453e-06	IL1B/PTGS2/CD36/HBB/GLA/TLR4	6	0.923077
BP	GO:0071260	cellular response to mechanical stimulus	6/48	73/18888	0.0821918	32.3425	13.5427	2.91713e-08	5.65329e-06	2.96188e-06	COL1A1/IL1B/PTGS2/CASP8/BMP6/TLR4	6	0.821918
BP	GO:0031667	response to nutrient levels	11/48	490/18888	0.022449	8.83367	8.86829	3.04066e-08	5.65329e-06	2.96188e-06	COL1A1/KL/PTGS2/TP53/TNFRSF11B/HFE/GPX1/ACE/KYNU/CYP1B1/PPARGC1A	11	0.22449
BP	GO:2001233	regulation of apoptotic signaling pathway	10/48	396/18888	0.0252525	9.93687	9.07199	4.70992e-08	8.13134e-06	4.26017e-06	ICAM1/IL1B/HMOX1/PTGS2/TP53/PYCR1/GPX1/SERPINE1/AR/TLR4	10	0.252525
BP	GO:0045429	positive regulation of nitric oxide biosynthetic process	5/48	40/18888	0.125	49.1875	15.399	5.26533e-08	8.4842e-06	4.44505e-06	IL1B/PTGS2/CD36/HBB/TLR4	5	1.25
BP	GO:1904407	positive regulation of nitric oxide metabolic process	5/48	41/18888	0.121951	47.9878	15.2026	5.98525e-08	9.04147e-06	4.73701e-06	IL1B/PTGS2/CD36/HBB/TLR4	5	1.21951
BP	GO:0062197	cellular response to chemical stress	9/48	311/18888	0.0289389	11.3875	9.32317	7.56293e-08	1.07527e-05	5.63356e-06	ABCD1/PTGS2/CD36/TP53/ALOX5/PYCR1/GPX1/CYP1B1/PPARGC1A	9	0.289389
BP	GO:0042060	wound healing	10/48	430/18888	0.0232558	9.15116	8.63025	1.01697e-07	1.35076e-05	7.07692e-06	HMOX1/CD36/HBB/VAV1/ALOX5/SERPINA1/GPX1/SERPINE1/SLC4A1/TLR4	10	0.232558
BP	GO:0097191	extrinsic apoptotic signaling pathway	8/48	230/18888	0.0347826	13.687	9.77126	1.06183e-07	1.35076e-05	7.07692e-06	ICAM1/IL1B/HMOX1/CASP8/GPX1/SERPINE1/AR/TLR4	8	0.347826
BP	GO:0140353	lipid export from cell	5/48	47/18888	0.106383	41.8617	14.1571	1.21124e-07	1.46378e-05	7.66906e-06	IL1B/PTGS2/BMP6/KCNQ1/ABCC4	5	1.06383
BP	GO:2001236	regulation of extrinsic apoptotic signaling pathway	7/48	157/18888	0.044586	17.5446	10.5072	1.32609e-07	1.52627e-05	7.99644e-06	ICAM1/IL1B/HMOX1/GPX1/SERPINE1/AR/TLR4	7	0.44586
BP	GO:0120254	olefinic compound metabolic process	7/48	162/18888	0.0432099	17.0031	10.3252	1.6428e-07	1.75581e-05	9.19906e-06	ALDH1A1/ABCD1/PTGS2/ALOX5/GPX1/BMP6/CYP1B1	7	0.432099
BP	GO:2001234	negative regulation of apoptotic signaling pathway	8/48	244/18888	0.0327869	12.9016	9.44482	1.67082e-07	1.75581e-05	9.19906e-06	ICAM1/IL1B/HMOX1/PTGS2/PYCR1/GPX1/SERPINE1/AR	8	0.327869
BP	GO:0007584	response to nutrient	7/48	164/18888	0.0426829	16.7957	10.2547	1.78622e-07	1.79888e-05	9.42469e-06	COL1A1/KL/PTGS2/TNFRSF11B/GPX1/KYNU/CYP1B1	7	0.426829
BP	GO:0034599	cellular response to oxidative stress	8/48	248/18888	0.0322581	12.6935	9.35644	1.89214e-07	1.80355e-05	9.44919e-06	ABCD1/CD36/TP53/ALOX5/PYCR1/GPX1/CYP1B1/PPARGC1A	8	0.322581
BP	GO:2001237	negative regulation of extrinsic apoptotic signaling pathway	6/48	100/18888	0.06	23.61	11.4425	1.94011e-07	1.80355e-05	9.44919e-06	ICAM1/IL1B/HMOX1/GPX1/SERPINE1/AR	6	0.6
BP	GO:0034612	response to tumor necrosis factor	8/48	263/18888	0.0304183	11.9696	9.04235	2.96134e-07	2.65095e-05	1.38888e-05	COL1A1/SELE/CCL2/PTGS2/CXCL8/TP53/CASP8/CYP1B1	8	0.304183
BP	GO:0071216	cellular response to biotic stimulus	8/48	265/18888	0.0301887	11.8792	9.0024	3.13702e-07	2.70792e-05	1.41874e-05	IL1B/CCL2/CD36/CXCL8/TP53/SERPINE1/BMP6/TLR4	8	0.301887
BP	GO:0031341	regulation of cell killing	6/48	110/18888	0.0545455	21.4636	10.8647	3.42001e-07	2.8504e-05	1.49338e-05	ICAM1/HLA-DRB1/VAV1/CFH/HFE/HLA-B	6	0.545455
BP	GO:0001659	temperature homeostasis	7/48	183/18888	0.0382514	15.0519	9.64148	3.76162e-07	3.03061e-05	1.5878e-05	IL1B/ALDH1A1/PTGS2/CD36/GPX1/PPARGC1A/TLR4	7	0.382514
BP	GO:0015908	fatty acid transport	6/48	115/18888	0.0521739	20.5304	10.6037	4.45014e-07	3.36125e-05	1.76103e-05	IL1B/ABCD1/PTGS2/CD36/ACE/ABCC4	6	0.521739
BP	GO:0033559	unsaturated fatty acid metabolic process	6/48	115/18888	0.0521739	20.5304	10.6037	4.45014e-07	3.36125e-05	1.76103e-05	IL1B/ABCD1/PTGS2/ALOX5/GPX1/CYP1B1	6	0.521739
CC	GO:0009897	external side of plasma membrane	9/48	405/19894	0.0222222	9.21019	8.20956	4.56663e-07	7.62628e-05	5.14347e-05	ICAM1/HLA-DRB1/SELE/CD36/HFE/ACE/ABCC4/TLR4/HLA-B	9	0.222222
BP	GO:0002697	regulation of immune effector process	9/48	385/18888	0.0233766	9.1987	8.20382	4.59661e-07	3.36667e-05	1.76387e-05	ICAM1/HLA-DRB1/IL1B/CD36/VAV1/CFH/HFE/TLR4/HLA-B	9	0.233766
BP	GO:0050900	leukocyte migration	9/48	396/18888	0.0227273	8.94318	8.06328	5.81711e-07	4.13528e-05	2.16656e-05	ICAM1/IL1B/SELE/CCL2/HMOX1/CXCL8/VAV1/ALOX5/SERPINE1	9	0.227273
BP	GO:0097237	cellular response to toxic substance	6/48	129/18888	0.0465116	18.3023	9.95305	8.75899e-07	6.04871e-05	3.16904e-05	ALDH1A1/PTGS2/CD36/HBB/GPX1/CYP1B1	6	0.465116
BP	GO:1902042	negative regulation of extrinsic apoptotic signaling pathway via death domain receptors	4/48	31/18888	0.129032	50.7742	13.9994	1.09815e-06	7.37288e-05	3.8628e-05	ICAM1/HMOX1/GPX1/SERPINE1	4	1.29032
BP	GO:0009612	response to mechanical stimulus	7/48	216/18888	0.0324074	12.7523	8.76832	1.14773e-06	7.49747e-05	3.92808e-05	COL1A1/IL1B/PTGS2/CASP8/BMP6/KCNQ1/TLR4	7	0.324074
BP	GO:0007586	digestion	6/48	136/18888	0.0441176	17.3603	9.66492	1.19404e-06	7.59469e-05	3.97901e-05	TYMP/CD36/SERPINA3/KCNQ1/PPARGC1A/TLR4	6	0.441176
BP	GO:0071222	cellular response to lipopolysaccharide	7/48	225/18888	0.0311111	12.2422	8.56277	1.50732e-06	9.15239e-05	4.79512e-05	IL1B/CCL2/CD36/CXCL8/SERPINE1/BMP6/TLR4	7	0.311111
BP	GO:0062013	positive regulation of small molecule metabolic process	6/48	142/18888	0.0422535	16.6268	9.43453	1.5368e-06	9.15239e-05	4.79512e-05	IL1B/ABCD1/NNMT/PTGS2/BMP6/PPARGC1A	6	0.422535
BP	GO:0007596	blood coagulation	7/48	226/18888	0.0309735	12.1881	8.54066	1.55254e-06	9.15239e-05	4.79512e-05	CD36/HBB/VAV1/SERPINA1/SERPINE1/SLC4A1/TLR4	7	0.309735
BP	GO:0042180	cellular ketone metabolic process	7/48	227/18888	0.030837	12.1344	8.51868	1.59888e-06	9.20118e-05	4.82069e-05	IL1B/ABCD1/PTGS2/SLC7A7/BMP6/KYNU/PPARGC1A	7	0.30837
BP	GO:0010565	regulation of cellular ketone metabolic process	6/48	144/18888	0.0416667	16.3958	9.36084	1.66746e-06	9.3727e-05	4.91055e-05	IL1B/ABCD1/PTGS2/SLC7A7/BMP6/PPARGC1A	6	0.416667
BP	GO:0071214	cellular response to abiotic stimulus	8/48	334/18888	0.0239521	9.42515	7.8414	1.79186e-06	9.43695e-05	4.94421e-05	COL1A1/BRCA2/IL1B/PTGS2/TP53/CASP8/BMP6/TLR4	8	0.239521
BP	GO:0104004	cellular response to environmental stimulus	8/48	334/18888	0.0239521	9.42515	7.8414	1.79186e-06	9.43695e-05	4.94421e-05	COL1A1/BRCA2/IL1B/PTGS2/TP53/CASP8/BMP6/TLR4	8	0.239521
BP	GO:0050817	coagulation	7/48	231/18888	0.030303	11.9242	8.43215	1.79603e-06	9.43695e-05	4.94421e-05	CD36/HBB/VAV1/SERPINA1/SERPINE1/SLC4A1/TLR4	7	0.30303
BP	GO:0006869	lipid transport	9/48	456/18888	0.0197368	7.76645	7.38276	1.87215e-06	9.44731e-05	4.94964e-05	IL1B/ABCD1/PTGS2/CD36/ACE/BMP6/SLC4A1/KCNQ1/ABCC4	9	0.197368
BP	GO:0007599	hemostasis	7/48	233/18888	0.0300429	11.8219	8.38967	1.90199e-06	9.44731e-05	4.94964e-05	CD36/HBB/VAV1/SERPINA1/SERPINE1/SLC4A1/TLR4	7	0.300429
BP	GO:0016053	organic acid biosynthetic process	8/48	337/18888	0.0237389	9.34125	7.79873	1.91526e-06	9.44731e-05	4.94964e-05	FMO3/IL1B/ALDH1A1/ABCD1/PTGS2/ALOX5/PYCR1/KYNU	8	0.237389
BP	GO:2000377	regulation of reactive oxygen species metabolic process	6/48	149/18888	0.0402685	15.8456	9.18291	2.03427e-06	9.83368e-05	5.15207e-05	ABCD1/CD36/TP53/ALOX5/CYP1B1/TLR4	6	0.402685
BP	GO:0071219	cellular response to molecule of bacterial origin	7/48	238/18888	0.0294118	11.5735	8.28573	2.19002e-06	0.00010363	5.42937e-05	IL1B/CCL2/CD36/CXCL8/SERPINE1/BMP6/TLR4	7	0.294118
BP	GO:0009743	response to carbohydrate	7/48	239/18888	0.0292887	11.5251	8.26531	2.2518e-06	0.00010363	5.42937e-05	COL1A1/ICAM1/HLA-DRB1/IL1B/PTGS2/GPX1/ACE	7	0.292887
BP	GO:0008625	extrinsic apoptotic signaling pathway via death domain receptors	5/48	84/18888	0.0595238	23.4226	10.3959	2.27239e-06	0.00010363	5.42937e-05	ICAM1/HMOX1/CASP8/GPX1/SERPINE1	5	0.595238
BP	GO:0043410	positive regulation of MAPK cascade	9/48	475/18888	0.0189474	7.45579	7.19276	2.6166e-06	0.000117117	6.136e-05	ICAM1/HLA-DRB1/IL1B/CCL2/KL/CD36/IGFBP3/AR/TLR4	9	0.189474
BP	GO:0002703	regulation of leukocyte mediated immunity	7/48	246/18888	0.0284553	11.1972	8.12572	2.72643e-06	0.000119814	6.2773e-05	ICAM1/HLA-DRB1/IL1B/VAV1/HFE/TLR4/HLA-B	7	0.284553
BP	GO:0045923	positive regulation of fatty acid metabolic process	4/48	40/18888	0.1	39.35	12.2553	3.13653e-06	0.000135375	7.09257e-05	IL1B/ABCD1/PTGS2/PPARGC1A	4	1
BP	GO:0014910	regulation of smooth muscle cell migration	5/48	91/18888	0.0549451	21.6209	9.9528	3.37787e-06	0.000140764	7.37492e-05	IGFBP3/ACE/SERPINE1/CYP1B1/TLR4	5	0.549451
BP	GO:0033273	response to vitamin	5/48	91/18888	0.0549451	21.6209	9.9528	3.37787e-06	0.000140764	7.37492e-05	COL1A1/KL/PTGS2/GPX1/KYNU	5	0.549451
BP	GO:0002699	positive regulation of immune effector process	7/48	257/18888	0.0272374	10.7179	7.9174	3.63978e-06	0.000149108	7.81205e-05	HLA-DRB1/IL1B/CD36/VAV1/HFE/TLR4/HLA-B	7	0.272374
BP	GO:0042593	glucose homeostasis	7/48	258/18888	0.0271318	10.6764	7.89909	3.73415e-06	0.00014933	7.82371e-05	COL1A1/ICAM1/HLA-DRB1/ALOX5/GPX1/ACE/PPARGC1A	7	0.271318
BP	GO:0001678	intracellular glucose homeostasis	6/48	166/18888	0.0361446	14.2229	8.63706	3.80561e-06	0.00014933	7.82371e-05	COL1A1/ICAM1/HLA-DRB1/GPX1/ACE/PPARGC1A	6	0.361446
BP	GO:0033500	carbohydrate homeostasis	7/48	259/18888	0.027027	10.6351	7.88088	3.83056e-06	0.00014933	7.82371e-05	COL1A1/ICAM1/HLA-DRB1/ALOX5/GPX1/ACE/PPARGC1A	7	0.27027
BP	GO:0001910	regulation of leukocyte mediated cytotoxicity	5/48	96/18888	0.0520833	20.4948	9.66561	4.39784e-06	0.000168724	8.83978e-05	ICAM1/HLA-DRB1/VAV1/HFE/HLA-B	5	0.520833
BP	GO:0014909	smooth muscle cell migration	5/48	98/18888	0.0510204	20.0765	9.55676	4.86764e-06	0.000183829	9.6312e-05	IGFBP3/ACE/SERPINE1/CYP1B1/TLR4	5	0.510204
BP	GO:0032309	icosanoid secretion	4/48	45/18888	0.0888889	34.9778	11.5183	5.06613e-06	0.000185528	9.72018e-05	IL1B/PTGS2/ACE/ABCC4	4	0.888889
BP	GO:1903426	regulation of reactive oxygen species biosynthetic process	4/48	45/18888	0.0888889	34.9778	11.5183	5.06613e-06	0.000185528	9.72018e-05	ABCD1/CD36/ALOX5/TLR4	4	0.888889
BP	GO:2001279	regulation of unsaturated fatty acid biosynthetic process	3/48	14/18888	0.214286	84.3214	15.7417	5.49753e-06	0.000198321	0.000103905	IL1B/ABCD1/PTGS2	3	2.14286
BP	GO:0042542	response to hydrogen peroxide	5/48	101/18888	0.049505	19.4802	9.3994	5.64521e-06	0.000198946	0.000104232	COL1A1/HMOX1/HBB/GPX1/CYP1B1	5	0.49505
BP	GO:0003018	vascular process in circulatory system	7/48	275/18888	0.0254545	10.0164	7.60241	5.67947e-06	0.000198946	0.000104232	PTGS2/CD36/HBB/GPX1/ACE/BMP6/ABCC4	7	0.254545
BP	GO:0015718	monocarboxylic acid transport	6/48	179/18888	0.0335196	13.1899	8.27113	5.87521e-06	0.000202863	0.000106284	IL1B/ABCD1/PTGS2/CD36/ACE/ABCC4	6	0.335196
BP	GO:0006953	acute-phase response	4/48	47/18888	0.0851064	33.4894	11.2564	6.04221e-06	0.000205691	0.000107765	IL1B/PTGS2/SERPINA3/SERPINA1	4	0.851064
BP	GO:0022600	digestive system process	5/48	104/18888	0.0480769	18.9183	9.24869	6.51697e-06	0.000217836	0.000114129	TYMP/CD36/SERPINA3/KCNQ1/TLR4	5	0.480769
BP	GO:1902041	regulation of extrinsic apoptotic signaling pathway via death domain receptors	4/48	48/18888	0.0833333	32.7917	11.1315	6.57924e-06	0.000217836	0.000114129	ICAM1/HMOX1/GPX1/SERPINE1	4	0.833333
BP	GO:0006631	fatty acid metabolic process	8/48	401/18888	0.0199501	7.85037	6.99866	6.90821e-06	0.000225637	0.000118216	IL1B/ABCD1/PTGS2/CD36/ALOX5/GPX1/CYP1B1/PPARGC1A	8	0.199501
BP	GO:0002532	production of molecular mediator involved in inflammatory response	5/48	106/18888	0.0471698	18.5613	9.15168	7.15437e-06	0.000230561	0.000120796	ABCD1/CD36/ALOX5/SERPINE1/TLR4	5	0.471698
BP	GO:0008217	regulation of blood pressure	6/48	187/18888	0.0320856	12.6257	8.06432	7.54932e-06	0.000240088	0.000125787	KL/PTGS2/HBB/ACE/KCNQ1/AR	6	0.320856
BP	GO:0001676	long-chain fatty acid metabolic process	5/48	109/18888	0.0458716	18.0505	9.01104	8.20091e-06	0.000257424	0.000134869	ABCD1/PTGS2/ALOX5/GPX1/CYP1B1	5	0.458716
BP	GO:0014812	muscle cell migration	5/48	111/18888	0.045045	17.7252	8.92035	8.96262e-06	0.000277726	0.000145506	IGFBP3/ACE/SERPINE1/CYP1B1/TLR4	5	0.45045
BP	GO:0071466	cellular response to xenobiotic stimulus	6/48	194/18888	0.0309278	12.1701	7.89348	9.31416e-06	0.000284966	0.0001493	IL1B/VAV1/TP53/CYP1B1/KCNQ1/ABCC4	6	0.309278
BP	GO:0007159	leukocyte cell-cell adhesion	8/48	419/18888	0.0190931	7.51313	6.80513	9.51425e-06	0.000287449	0.000150601	ICAM1/HLA-DRB1/IL1B/SELE/CCL2/VAV1/ALOX5/HFE	8	0.190931
BP	GO:0032310	prostaglandin secretion	3/48	17/18888	0.176471	69.4412	14.2497	1.02152e-05	0.000304816	0.0001597	IL1B/PTGS2/ABCC4	3	1.76471
BP	GO:0050727	regulation of inflammatory response	8/48	425/18888	0.0188235	7.40706	6.74316	1.05495e-05	0.000310177	0.000162508	HLA-DRB1/IL1B/SELE/PTGS2/ALOX5/GPX1/SERPINE1/TLR4	8	0.188235
BP	GO:0032355	response to estradiol	5/48	115/18888	0.0434783	17.1087	8.74589	1.06515e-05	0.000310177	0.000162508	COL1A1/PTGS2/CASP8/GPX1/CYP1B1	5	0.434783
BP	GO:0019882	antigen processing and presentation	5/48	117/18888	0.042735	16.8162	8.66192	1.15842e-05	0.000333322	0.000174634	ICAM1/HLA-DRB1/HFE/ACE/HLA-B	5	0.42735
BP	GO:0000302	response to reactive oxygen species	6/48	203/18888	0.0295567	11.6305	7.68632	1.20604e-05	0.00034294	0.000179673	COL1A1/HMOX1/CD36/HBB/GPX1/CYP1B1	6	0.295567
BP	GO:1990748	cellular detoxification	5/48	119/18888	0.0420168	16.5336	8.58	1.25795e-05	0.000353543	0.000185228	ALDH1A1/PTGS2/CD36/HBB/GPX1	5	0.420168
BP	GO:0009746	response to hexose	6/48	208/18888	0.0288462	11.351	7.5768	1.38485e-05	0.000380361	0.000199279	COL1A1/ICAM1/HLA-DRB1/PTGS2/GPX1/ACE	6	0.288462
BP	GO:0043123	positive regulation of canonical NF-kappaB signal transduction	6/48	208/18888	0.0288462	11.351	7.5768	1.38485e-05	0.000380361	0.000199279	HLA-DRB1/IL1B/HMOX1/CD36/CASP8/TLR4	6	0.288462
BP	GO:0019369	arachidonic acid metabolic process	4/48	58/18888	0.0689655	27.1379	10.0629	1.40809e-05	0.000382399	0.000200347	PTGS2/ALOX5/GPX1/CYP1B1	4	0.689655
BP	GO:0098543	detection of other organism	3/48	19/18888	0.157895	62.1316	13.4564	1.45047e-05	0.000389533	0.000204084	HLA-DRB1/TLR4/HLA-B	3	1.57895
BP	GO:0045834	positive regulation of lipid metabolic process	5/48	123/18888	0.0406504	15.9959	8.42197	1.47699e-05	0.000392294	0.000205531	IL1B/ABCD1/PTGS2/BMP6/PPARGC1A	5	0.406504
BP	GO:1903409	reactive oxygen species biosynthetic process	4/48	59/18888	0.0677966	26.678	9.97091	1.50769e-05	0.000396095	0.000207523	ABCD1/CD36/ALOX5/TLR4	4	0.677966
BP	GO:0006690	icosanoid metabolic process	5/48	125/18888	0.04	15.74	8.3457	1.5971e-05	0.000415074	0.000217466	IL1B/PTGS2/ALOX5/GPX1/CYP1B1	5	0.4
BP	GO:0015711	organic anion transport	8/48	451/18888	0.0177384	6.98004	6.48798	1.62075e-05	0.000416739	0.000218338	IL1B/ABCD1/PTGS2/CD36/SLC7A7/ACE/SLC4A1/ABCC4	8	0.177384
BP	GO:0034284	response to monosaccharide	6/48	215/18888	0.027907	10.9814	7.42959	1.67064e-05	0.000425047	0.000222691	COL1A1/ICAM1/HLA-DRB1/PTGS2/GPX1/ACE	6	0.27907
BP	GO:0002708	positive regulation of lymphocyte mediated immunity	5/48	128/18888	0.0390625	15.3711	8.23455	1.79141e-05	0.000446374	0.000233865	HLA-DRB1/IL1B/VAV1/HFE/HLA-B	5	0.390625
BP	GO:0046683	response to organophosphorus	5/48	128/18888	0.0390625	15.3711	8.23455	1.79141e-05	0.000446374	0.000233865	COL1A1/IL1B/PTGS2/CYP1B1/KCNQ1	5	0.390625
BP	GO:0071715	icosanoid transport	4/48	62/18888	0.0645161	25.3871	9.7082	1.83767e-05	0.000453229	0.000237456	IL1B/PTGS2/ACE/ABCC4	4	0.645161
BP	GO:0002456	T cell mediated immunity	5/48	129/18888	0.0387597	15.2519	8.19833	1.86011e-05	0.00045413	0.000237928	ICAM1/HLA-DRB1/IL1B/HFE/HLA-B	5	0.387597
BP	GO:0046394	carboxylic acid biosynthetic process	7/48	334/18888	0.0209581	8.24701	6.74489	2.00541e-05	0.000484707	0.000253948	IL1B/ALDH1A1/ABCD1/PTGS2/ALOX5/PYCR1/KYNU	7	0.209581
BP	GO:0071496	cellular response to external stimulus	7/48	335/18888	0.0208955	8.22239	6.73221	2.04429e-05	0.000489214	0.000256309	COL1A1/IL1B/PTGS2/TP53/CASP8/BMP6/TLR4	7	0.208955
BP	GO:0002443	leukocyte mediated immunity	8/48	469/18888	0.0170576	6.71215	6.32288	2.14709e-05	0.000508776	0.000266558	ICAM1/HLA-DRB1/IL1B/VAV1/HFE/ACE/TLR4/HLA-B	8	0.170576
BP	GO:0001906	cell killing	6/48	226/18888	0.0265487	10.4469	7.21151	2.21451e-05	0.000519657	0.000272259	ICAM1/HLA-DRB1/VAV1/CFH/HFE/HLA-B	6	0.265487
BP	GO:0002685	regulation of leukocyte migration	6/48	230/18888	0.026087	10.2652	7.1359	2.44447e-05	0.000568105	0.000297642	ICAM1/SELE/CCL2/HMOX1/CXCL8/SERPINE1	6	0.26087
BP	GO:0045861	negative regulation of proteolysis	6/48	231/18888	0.025974	10.2208	7.11729	2.50487e-05	0.000576597	0.000302091	TP53/HFE/SERPINA3/SERPINA1/GPX1/SERPINE1	6	0.25974
BP	GO:0050673	epithelial cell proliferation	8/48	482/18888	0.0165975	6.53112	6.20896	2.61095e-05	0.000594558	0.000311501	BRCA2/CCL2/HMOX1/IGFBP3/ALOX5/GPX1/BMP6/AR	8	0.165975
BP	GO:0045723	positive regulation of fatty acid biosynthetic process	3/48	23/18888	0.130435	51.3261	12.1896	2.63209e-05	0.000594558	0.000311501	IL1B/ABCD1/PTGS2	3	1.30435
BP	GO:0023061	signal release	8/48	487/18888	0.0164271	6.46407	6.16625	2.81048e-05	0.000617651	0.0003236	HLA-DRB1/IL1B/PTGS2/ALOX5/HFE/BMP6/KCNQ1/ABCC4	8	0.164271
BP	GO:0001912	positive regulation of leukocyte mediated cytotoxicity	4/48	69/18888	0.057971	22.8116	9.16168	2.81099e-05	0.000617651	0.0003236	HLA-DRB1/VAV1/HFE/HLA-B	4	0.57971
BP	GO:0002711	positive regulation of T cell mediated immunity	4/48	69/18888	0.057971	22.8116	9.16168	2.81099e-05	0.000617651	0.0003236	HLA-DRB1/IL1B/HFE/HLA-B	4	0.57971
BP	GO:0030595	leukocyte chemotaxis	6/48	237/18888	0.0253165	9.96203	7.00795	2.89302e-05	0.000629948	0.000330043	IL1B/CCL2/CXCL8/VAV1/ALOX5/SERPINE1	6	0.253165
BP	GO:2000379	positive regulation of reactive oxygen species metabolic process	4/48	70/18888	0.0571429	22.4857	9.09021	2.97581e-05	0.00064219	0.000336456	CD36/TP53/CYP1B1/TLR4	4	0.571429
BP	GO:1900407	regulation of cellular response to oxidative stress	3/48	24/18888	0.125	49.1875	11.923	3.00274e-05	0.000642267	0.000336497	ABCD1/CD36/ALOX5	3	1.25
MF	GO:0002020	protease binding	5/48	140/18522	0.0357143	13.7812	7.73773	3.0281e-05	0.00968991	0.00647056	COL1A1/BRCA2/TP53/SERPINA1/SERPINE1	5	0.357143
BP	GO:0014074	response to purine-containing compound	5/48	143/18888	0.034965	13.7587	7.73027	3.05568e-05	0.000647859	0.000339426	COL1A1/IL1B/PTGS2/CYP1B1/KCNQ1	5	0.34965
BP	GO:0046942	carboxylic acid transport	7/48	358/18888	0.0195531	7.69413	6.45446	3.12674e-05	0.000650346	0.00034073	IL1B/ABCD1/PTGS2/CD36/SLC7A7/ACE/ABCC4	7	0.195531
BP	GO:0001909	leukocyte mediated cytotoxicity	5/48	144/18888	0.0347222	13.6632	7.69937	3.1596e-05	0.000650346	0.00034073	ICAM1/HLA-DRB1/VAV1/HFE/HLA-B	5	0.347222
BP	GO:0071356	cellular response to tumor necrosis factor	6/48	241/18888	0.0248963	9.79668	6.9372	3.17767e-05	0.000650346	0.00034073	COL1A1/CCL2/CXCL8/TP53/CASP8/CYP1B1	6	0.248963
BP	GO:0015849	organic acid transport	7/48	359/18888	0.0194986	7.6727	6.44295	3.18283e-05	0.000650346	0.00034073	IL1B/ABCD1/PTGS2/CD36/SLC7A7/ACE/ABCC4	7	0.194986
BP	GO:0022407	regulation of cell-cell adhesion	8/48	496/18888	0.016129	6.34677	6.09088	3.20195e-05	0.000650346	0.00034073	HLA-DRB1/IL1B/SELE/CCL2/VAV1/ALOX5/HFE/BMP6	8	0.16129
BP	GO:0071333	cellular response to glucose stimulus	5/48	145/18888	0.0344828	13.569	7.66877	3.26625e-05	0.000657876	0.000344675	COL1A1/ICAM1/HLA-DRB1/GPX1/ACE	5	0.344828
BP	GO:0048002	antigen processing and presentation of peptide antigen	4/48	72/18888	0.0555556	21.8611	8.95162	3.32656e-05	0.000663918	0.00034784	HLA-DRB1/HFE/ACE/HLA-B	4	0.555556
BP	GO:0001819	positive regulation of cytokine production	8/48	500/18888	0.016	6.296	6.05797	3.39008e-05	0.000663918	0.00034784	IL1B/HMOX1/PTGS2/CD36/CASP8/SERPINE1/CYP1B1/TLR4	8	0.16
BP	GO:0002483	antigen processing and presentation of endogenous peptide antigen	3/48	25/18888	0.12	47.22	11.6723	3.40612e-05	0.000663918	0.00034784	HLA-DRB1/HFE/HLA-B	3	1.2
BP	GO:0060586	multicellular organismal-level iron ion homeostasis	3/48	25/18888	0.12	47.22	11.6723	3.40612e-05	0.000663918	0.00034784	HMOX1/HFE/BMP6	3	1.2
BP	GO:0071331	cellular response to hexose stimulus	5/48	148/18888	0.0337838	13.2939	7.57876	3.60302e-05	0.000696679	0.000365005	COL1A1/ICAM1/HLA-DRB1/GPX1/ACE	5	0.337838
BP	GO:0002705	positive regulation of leukocyte mediated immunity	5/48	150/18888	0.0333333	13.1167	7.52019	3.84208e-05	0.000722576	0.000378572	HLA-DRB1/IL1B/VAV1/HFE/HLA-B	5	0.333333
BP	GO:0071326	cellular response to monosaccharide stimulus	5/48	150/18888	0.0333333	13.1167	7.52019	3.84208e-05	0.000722576	0.000378572	COL1A1/ICAM1/HLA-DRB1/GPX1/ACE	5	0.333333
BP	GO:0098581	detection of external biotic stimulus	3/48	26/18888	0.115385	45.4038	11.436	3.84352e-05	0.000722576	0.000378572	HLA-DRB1/TLR4/HLA-B	3	1.15385
BP	GO:0050878	regulation of body fluid levels	7/48	370/18888	0.0189189	7.44459	6.31919	3.85653e-05	0.000722576	0.000378572	CD36/HBB/VAV1/SERPINA1/SERPINE1/SLC4A1/TLR4	7	0.189189
BP	GO:0031343	positive regulation of cell killing	4/48	76/18888	0.0526316	20.7105	8.69059	4.11769e-05	0.000765573	0.000401099	HLA-DRB1/VAV1/HFE/HLA-B	4	0.526316
BP	GO:1901653	cellular response to peptide	7/48	376/18888	0.018617	7.3258	6.2538	4.27086e-05	0.00078799	0.000412844	ICAM1/IL1B/CD36/TP53/ACE/CYP1B1/TLR4	7	0.18617
BP	GO:0045807	positive regulation of endocytosis	5/48	155/18888	0.0322581	12.6935	7.37854	4.49369e-05	0.000822822	0.000431093	SELE/CCL2/CD36/HFE/SERPINE1	5	0.322581
BP	GO:0006959	humoral immune response	6/48	258/18888	0.0232558	9.15116	6.65403	4.64974e-05	0.000844014	0.000442196	HLA-DRB1/IL1B/CCL2/CXCL8/CFH/ALOX5	6	0.232558
BP	GO:1903037	regulation of leukocyte cell-cell adhesion	7/48	382/18888	0.0183246	7.21073	6.18985	4.72115e-05	0.000844014	0.000442196	HLA-DRB1/IL1B/SELE/CCL2/VAV1/ALOX5/HFE	7	0.183246
BP	GO:0001894	tissue homeostasis	6/48	259/18888	0.023166	9.11583	6.63819	4.75092e-05	0.000844014	0.000442196	ALDH1A1/PTGS2/TNFRSF11B/SERPINA3/CNGB1/TLR4	6	0.23166
BP	GO:0060249	anatomical structure homeostasis	6/48	259/18888	0.023166	9.11583	6.63819	4.75092e-05	0.000844014	0.000442196	ALDH1A1/PTGS2/TNFRSF11B/SERPINA3/CNGB1/TLR4	6	0.23166
BP	GO:0015732	prostaglandin transport	3/48	28/18888	0.107143	42.1607	11.0015	4.82557e-05	0.000844014	0.000442196	IL1B/PTGS2/ABCC4	3	1.07143
BP	GO:0090594	inflammatory response to wounding	3/48	28/18888	0.107143	42.1607	11.0015	4.82557e-05	0.000844014	0.000442196	HMOX1/ALOX5/TLR4	3	1.07143
BP	GO:0009636	response to toxic substance	6/48	260/18888	0.0230769	9.08077	6.62244	4.85387e-05	0.000844014	0.000442196	ALDH1A1/PTGS2/CD36/HBB/GPX1/CYP1B1	6	0.230769
BP	GO:0098754	detoxification	5/48	158/18888	0.0316456	12.4525	7.29664	4.92382e-05	0.000850062	0.000445365	ALDH1A1/PTGS2/CD36/HBB/GPX1	5	0.316456
BP	GO:0071322	cellular response to carbohydrate stimulus	5/48	161/18888	0.0310559	12.2205	7.21693	5.38515e-05	0.000923113	0.000483638	COL1A1/ICAM1/HLA-DRB1/GPX1/ACE	5	0.310559
BP	GO:0000002	mitochondrial genome maintenance	3/48	31/18888	0.0967742	38.0806	10.4293	6.58581e-05	0.00111314	0.000583197	TYMP/TP53/PPARGC1A	3	0.967742
BP	GO:0010575	positive regulation of vascular endothelial growth factor production	3/48	31/18888	0.0967742	38.0806	10.4293	6.58581e-05	0.00111314	0.000583197	IL1B/PTGS2/CYP1B1	3	0.967742
CC	GO:0031091	platelet alpha granule	4/48	91/19894	0.043956	18.2179	8.09601	6.83387e-05	0.00473189	0.00319138	CD36/SERPINA3/SERPINA1/SERPINE1	4	0.43956
BP	GO:1903039	positive regulation of leukocyte cell-cell adhesion	6/48	277/18888	0.0216606	8.52347	6.367	6.89575e-05	0.00115743	0.000606403	HLA-DRB1/IL1B/SELE/CCL2/VAV1/ALOX5	6	0.216606
BP	GO:0050678	regulation of epithelial cell proliferation	7/48	407/18888	0.017199	6.76781	5.93755	7.03859e-05	0.00117326	0.000614695	BRCA2/CCL2/HMOX1/ALOX5/GPX1/BMP6/AR	7	0.17199
BP	GO:0019883	antigen processing and presentation of endogenous antigen	3/48	32/18888	0.09375	36.8906	10.2564	7.25414e-05	0.00119274	0.0006249	HLA-DRB1/HFE/HLA-B	3	0.9375
BP	GO:0046685	response to arsenic-containing substance	3/48	32/18888	0.09375	36.8906	10.2564	7.25414e-05	0.00119274	0.0006249	HMOX1/TNFRSF11B/CYP1B1	3	0.9375
BP	GO:0046889	positive regulation of lipid biosynthetic process	4/48	88/18888	0.0454545	17.8864	8.0142	7.31891e-05	0.00119526	0.00062622	IL1B/ABCD1/PTGS2/BMP6	4	0.454545
BP	GO:0048660	regulation of smooth muscle cell proliferation	5/48	174/18888	0.0287356	11.3075	6.89454	7.78328e-05	0.00126256	0.000661482	HMOX1/PTGS2/IGFBP3/PPARGC1A/TLR4	5	0.287356
BP	GO:0060055	angiogenesis involved in wound healing	3/48	33/18888	0.0909091	35.7727	10.0912	7.96533e-05	0.00127498	0.000667988	ALOX5/GPX1/SERPINE1	3	0.909091
BP	GO:1902882	regulation of response to oxidative stress	3/48	33/18888	0.0909091	35.7727	10.0912	7.96533e-05	0.00127498	0.000667988	ABCD1/CD36/ALOX5	3	0.909091
BP	GO:0043122	regulation of canonical NF-kappaB signal transduction	6/48	286/18888	0.020979	8.25524	6.24046	8.22588e-05	0.00130802	0.0006853	HLA-DRB1/IL1B/HMOX1/CD36/CASP8/TLR4	6	0.20979
BP	GO:0048659	smooth muscle cell proliferation	5/48	178/18888	0.0280899	11.0534	6.80215	8.6655e-05	0.00136892	0.000717207	HMOX1/PTGS2/IGFBP3/PPARGC1A/TLR4	5	0.280899
CC	GO:0045178	basal part of cell	6/48	305/19894	0.0196721	8.15328	6.19132	8.8264e-05	0.00473189	0.00319138	HFE/SLC7A7/ACE/SLC4A1/KCNQ1/ABCC4	6	0.196721
BP	GO:0050886	endocrine process	4/48	93/18888	0.0430108	16.9247	7.77059	9.0791e-05	0.00142439	0.00074627	IL1B/ACE/BMP6/KCNQ1	4	0.430108
BP	GO:0031214	biomineral tissue development	5/48	180/18888	0.0277778	10.9306	6.75706	9.13451e-05	0.00142439	0.00074627	COL1A1/KL/PTGS2/ALOX5/BMP6	5	0.277778
BP	GO:0051402	neuron apoptotic process	6/48	292/18888	0.0205479	8.08562	6.15915	9.22103e-05	0.00142867	0.000748509	CCL2/TP53/CASP8/PYCR1/GPX1/PPARGC1A	6	0.205479
BP	GO:0006109	regulation of carbohydrate metabolic process	5/48	182/18888	0.0274725	10.8104	6.71267	9.62283e-05	0.00148143	0.000776149	NNMT/IGFBP3/TP53/SLC4A1/PPARGC1A	5	0.274725
BP	GO:0002706	regulation of lymphocyte mediated immunity	5/48	186/18888	0.0268817	10.578	6.62593	0.000106596	0.00163064	0.000854328	HLA-DRB1/IL1B/VAV1/HFE/HLA-B	5	0.268817
BP	GO:0045766	positive regulation of angiogenesis	5/48	187/18888	0.026738	10.5214	6.60466	0.000109317	0.00166175	0.000870626	IL1B/HMOX1/CXCL8/SERPINE1/CYP1B1	5	0.26738
BP	GO:0043434	response to peptide hormone	7/48	438/18888	0.0159817	6.28881	5.65274	0.0001113	0.00168132	0.000880878	COL1A1/IL1B/KL/PTGS2/ACE/CYP1B1/KCNQ1	7	0.159817
BP	GO:0002474	antigen processing and presentation of peptide antigen via MHC class I	3/48	37/18888	0.0810811	31.9054	9.49795	0.000112629	0.00169084	0.000885863	HFE/ACE/HLA-B	3	0.810811
CC	GO:0098576	lumenal side of membrane	3/48	39/19894	0.0769231	31.8814	9.49355	0.000113339	0.00473189	0.00319138	HLA-DRB1/KCNQ1/HLA-B	3	0.769231
BP	GO:0051223	regulation of protein transport	7/48	440/18888	0.0159091	6.26023	5.63531	0.000114493	0.00169566	0.000888392	HLA-DRB1/IL1B/PTGS2/CD36/ALOX5/BMP6/TLR4	7	0.159091
BP	GO:0002709	regulation of T cell mediated immunity	4/48	99/18888	0.040404	15.899	7.50212	0.000115757	0.00169566	0.000888392	HLA-DRB1/IL1B/HFE/HLA-B	4	0.40404
BP	GO:0019217	regulation of fatty acid metabolic process	4/48	99/18888	0.040404	15.899	7.50212	0.000115757	0.00169566	0.000888392	IL1B/ABCD1/PTGS2/PPARGC1A	4	0.40404
BP	GO:0098869	cellular oxidant detoxification	4/48	99/18888	0.040404	15.899	7.50212	0.000115757	0.00169566	0.000888392	PTGS2/CD36/HBB/GPX1	4	0.40404
BP	GO:1904018	positive regulation of vasculature development	5/48	190/18888	0.0263158	10.3553	6.54179	0.000117801	0.00171521	0.000898636	IL1B/HMOX1/CXCL8/SERPINE1/CYP1B1	5	0.263158
BP	GO:0070372	regulation of ERK1 and ERK2 cascade	6/48	308/18888	0.0194805	7.66558	5.95323	0.000123505	0.00178013	0.000932645	ICAM1/HLA-DRB1/IL1B/CCL2/CD36/TLR4	6	0.194805
BP	GO:0006006	glucose metabolic process	5/48	192/18888	0.0260417	10.2474	6.50066	0.000123732	0.00178013	0.000932645	NNMT/IGFBP3/TP53/KCNQ1/PPARGC1A	5	0.260417
BP	GO:0010906	regulation of glucose metabolic process	4/48	101/18888	0.039604	15.5842	7.4178	0.000125086	0.00178896	0.000937271	NNMT/IGFBP3/TP53/PPARGC1A	4	0.39604
BP	GO:0007162	negative regulation of cell adhesion	6/48	310/18888	0.0193548	7.61613	5.92853	0.000127947	0.0018191	0.000953066	COL1A1/HLA-DRB1/HFE/SERPINE1/BMP6/CYP1B1	6	0.193548
BP	GO:0043086	negative regulation of catalytic activity	7/48	449/18888	0.0155902	6.13474	5.55821	0.0001298	0.00181925	0.00095314	IL1B/TP53/SERPINA3/GLA/SERPINA1/GPX1/SERPINE1	7	0.155902
BP	GO:0007249	canonical NF-kappaB signal transduction	6/48	311/18888	0.0192926	7.59164	5.91626	0.000130215	0.00181925	0.00095314	HLA-DRB1/IL1B/HMOX1/CD36/CASP8/TLR4	6	0.192926
BP	GO:0046879	hormone secretion	6/48	311/18888	0.0192926	7.59164	5.91626	0.000130215	0.00181925	0.00095314	HLA-DRB1/IL1B/ALOX5/HFE/BMP6/KCNQ1	6	0.192926
BP	GO:0042886	amide transport	6/48	312/18888	0.0192308	7.56731	5.90405	0.000132515	0.00184074	0.0009644	HLA-DRB1/IL1B/ABCD1/ALOX5/HFE/ABCC4	6	0.192308
BP	GO:0001916	positive regulation of T cell mediated cytotoxicity	3/48	40/18888	0.075	29.5125	9.11159	0.00014245	0.00195626	0.00102492	HLA-DRB1/HFE/HLA-B	3	0.75
BP	GO:0009595	detection of biotic stimulus	3/48	40/18888	0.075	29.5125	9.11159	0.00014245	0.00195626	0.00102492	HLA-DRB1/TLR4/HLA-B	3	0.75
BP	GO:0097193	intrinsic apoptotic signaling pathway	6/48	319/18888	0.0188088	7.40125	5.82006	0.000149533	0.00204193	0.00106981	BRCA2/PTGS2/TP53/PYCR1/GPX1/CYP1B1	6	0.188088
BP	GO:0030593	neutrophil chemotaxis	4/48	107/18888	0.0373832	14.7103	7.17861	0.000156349	0.00211269	0.00110688	IL1B/CCL2/CXCL8/VAV1	4	0.373832
BP	GO:0009914	hormone transport	6/48	322/18888	0.0186335	7.3323	5.78485	0.000157337	0.00211269	0.00110688	HLA-DRB1/IL1B/ALOX5/HFE/BMP6/KCNQ1	6	0.186335
BP	GO:0060326	cell chemotaxis	6/48	322/18888	0.0186335	7.3323	5.78485	0.000157337	0.00211269	0.00110688	IL1B/CCL2/CXCL8/VAV1/ALOX5/SERPINE1	6	0.186335
BP	GO:0009749	response to glucose	5/48	203/18888	0.0246305	9.69212	6.28476	0.000160564	0.00214411	0.00112334	COL1A1/ICAM1/HLA-DRB1/GPX1/ACE	5	0.246305
BP	GO:0006935	chemotaxis	7/48	466/18888	0.0150215	5.91094	5.41815	0.000163257	0.00216809	0.00113591	TYMP/IL1B/CCL2/CXCL8/VAV1/ALOX5/SERPINE1	7	0.150215
BP	GO:0022409	positive regulation of cell-cell adhesion	6/48	325/18888	0.0184615	7.26462	5.75008	0.000165461	0.00218536	0.00114495	HLA-DRB1/IL1B/SELE/CCL2/VAV1/ALOX5	6	0.184615
BP	GO:0042330	taxis	7/48	468/18888	0.0149573	5.88568	5.40213	0.000167615	0.00218624	0.00114542	TYMP/IL1B/CCL2/CXCL8/VAV1/ALOX5/SERPINE1	7	0.149573
BP	GO:0002526	acute inflammatory response	4/48	109/18888	0.0366972	14.4404	7.10313	0.000167922	0.00218624	0.00114542	IL1B/PTGS2/SERPINA3/SERPINA1	4	0.366972
BP	GO:0019216	regulation of lipid metabolic process	6/48	326/18888	0.0184049	7.24233	5.73859	0.000168242	0.00218624	0.00114542	IL1B/ABCD1/PTGS2/SERPINA3/BMP6/PPARGC1A	6	0.184049
BP	GO:1904646	cellular response to amyloid-beta	3/48	43/18888	0.0697674	27.4535	8.76558	0.000176983	0.00228753	0.00119848	ICAM1/CD36/TLR4	3	0.697674
BP	GO:0070371	ERK1 and ERK2 cascade	6/48	332/18888	0.0180723	7.11145	5.67065	0.000185714	0.00238761	0.00125092	ICAM1/HLA-DRB1/IL1B/CCL2/CD36/TLR4	6	0.180723
BP	GO:0030501	positive regulation of bone mineralization	3/48	44/18888	0.0681818	26.8295	8.65801	0.000189595	0.00241185	0.00126362	KL/ALOX5/BMP6	3	0.681818
BP	GO:1990776	response to angiotensin	3/48	44/18888	0.0681818	26.8295	8.65801	0.000189595	0.00241185	0.00126362	KL/PTGS2/ACE	3	0.681818
BP	GO:0048545	response to steroid hormone	6/48	338/18888	0.0177515	6.98521	5.60438	0.000204593	0.00258901	0.00135644	COL1A1/PTGS2/ACE/BMP6/CYP1B1/AR	6	0.177515
BP	GO:1904035	regulation of epithelial cell apoptotic process	4/48	115/18888	0.0347826	13.687	6.88813	0.00020636	0.00259777	0.00136102	ICAM1/CCL2/HMOX1/SERPINE1	4	0.347826
BP	GO:0045785	positive regulation of cell adhesion	7/48	485/18888	0.014433	5.67938	5.26959	0.000208614	0.00261254	0.00136877	HLA-DRB1/IL1B/SELE/CCL2/CD36/VAV1/ALOX5	7	0.14433
BP	GO:0070374	positive regulation of ERK1 and ERK2 cascade	5/48	215/18888	0.0232558	9.15116	6.06727	0.000209748	0.0026132	0.00136911	ICAM1/HLA-DRB1/CCL2/CD36/TLR4	5	0.232558
BP	GO:0044344	cellular response to fibroblast growth factor stimulus	4/48	116/18888	0.0344828	13.569	6.85386	0.000213333	0.00264281	0.00138462	COL1A1/CCL2/KL/CXCL8	4	0.344828
BP	GO:0002064	epithelial cell development	5/48	216/18888	0.0231481	9.1088	6.04992	0.000214312	0.00264281	0.00138462	ICAM1/IL1B/GPX1/BMP6/AR	5	0.231481
BP	GO:0002718	regulation of cytokine production involved in immune response	4/48	120/18888	0.0333333	13.1167	6.72088	0.000242933	0.00298056	0.00156157	IL1B/CD36/HFE/TLR4	4	0.333333
BP	GO:0042088	T-helper 1 type immune response	3/48	48/18888	0.0625	24.5938	8.26112	0.000245842	0.00300101	0.00157229	HLA-DRB1/IL1B/TLR4	3	0.625
BP	GO:0045765	regulation of angiogenesis	6/48	353/18888	0.0169972	6.68839	5.44555	0.000258477	0.0031275	0.00163856	IL1B/HMOX1/CXCL8/ALOX5/SERPINE1/CYP1B1	6	0.169972
BP	GO:0002367	cytokine production involved in immune response	4/48	122/18888	0.0327869	12.9016	6.65675	0.000258792	0.0031275	0.00163856	IL1B/CD36/HFE/TLR4	4	0.327869
BP	GO:0045446	endothelial cell differentiation	4/48	123/18888	0.0325203	12.7967	6.62525	0.000266994	0.00321057	0.00168208	ICAM1/IL1B/GPX1/BMP6	4	0.325203
BP	GO:0010951	negative regulation of endopeptidase activity	4/48	124/18888	0.0322581	12.6935	6.59411	0.000275382	0.00327881	0.00171784	SERPINA3/SERPINA1/GPX1/SERPINE1	4	0.322581
BP	GO:0071774	response to fibroblast growth factor	4/48	124/18888	0.0322581	12.6935	6.59411	0.000275382	0.00327881	0.00171784	COL1A1/CCL2/KL/CXCL8	4	0.322581
BP	GO:0001914	regulation of T cell mediated cytotoxicity	3/48	50/18888	0.06	23.61	8.08034	0.000277599	0.00327994	0.00171843	HLA-DRB1/HFE/HLA-B	3	0.6
BP	GO:0070391	response to lipoteichoic acid	2/48	10/18888	0.2	78.7	12.4052	0.000280905	0.00327994	0.00171843	CD36/TLR4	2	2
BP	GO:0071223	cellular response to lipoteichoic acid	2/48	10/18888	0.2	78.7	12.4052	0.000280905	0.00327994	0.00171843	CD36/TLR4	2	2
BP	GO:1903596	regulation of gap junction assembly	2/48	10/18888	0.2	78.7	12.4052	0.000280905	0.00327994	0.00171843	IL1B/ACE	2	2
BP	GO:0002824	positive regulation of adaptive immune response based on somatic recombination of immune receptors built from immunoglobulin superfamily domains	4/48	125/18888	0.032	12.592	6.56332	0.000283958	0.00329964	0.00172875	HLA-DRB1/IL1B/HFE/HLA-B	4	0.32
BP	GO:0051091	positive regulation of DNA-binding transcription factor activity	5/48	230/18888	0.0217391	8.55435	5.81822	0.00028651	0.00330523	0.00173168	IL1B/CD36/AR/PPARGC1A/TLR4	5	0.217391
BP	GO:0010038	response to metal ion	6/48	360/18888	0.0166667	6.55833	5.37456	0.000287173	0.00330523	0.00173168	HMOX1/PTGS2/TNFRSF11B/HFE/CASP8/BMP6	6	0.166667
BP	GO:0006636	unsaturated fatty acid biosynthetic process	3/48	51/18888	0.0588235	23.1471	7.99387	0.000294424	0.00337258	0.00176697	IL1B/ABCD1/PTGS2	3	0.588235
BP	GO:1901342	regulation of vasculature development	6/48	362/18888	0.0165746	6.5221	5.35463	0.000295816	0.00337258	0.00176697	IL1B/HMOX1/CXCL8/ALOX5/SERPINE1/CYP1B1	6	0.165746
BP	GO:0019318	hexose metabolic process	5/48	232/18888	0.0215517	8.4806	5.78673	0.000298167	0.00338343	0.00177265	NNMT/IGFBP3/TP53/KCNQ1/PPARGC1A	5	0.215517
BP	GO:0030282	bone mineralization	4/48	127/18888	0.0314961	12.3937	6.5028	0.000301682	0.00340731	0.00178516	KL/PTGS2/ALOX5/BMP6	4	0.314961
BP	GO:0002761	regulation of myeloid leukocyte differentiation	4/48	128/18888	0.03125	12.2969	6.47304	0.000310836	0.00347395	0.00182007	HLA-DRB1/TNFRSF11B/CASP8/TLR4	4	0.3125
BP	GO:0071621	granulocyte chemotaxis	4/48	128/18888	0.03125	12.2969	6.47304	0.000310836	0.00347395	0.00182007	IL1B/CCL2/CXCL8/VAV1	4	0.3125
BP	GO:0010332	response to gamma radiation	3/48	52/18888	0.0576923	22.7019	7.90983	0.000311894	0.00347395	0.00182007	BRCA2/TP53/GPX1	3	0.576923
BP	GO:1990266	neutrophil migration	4/48	129/18888	0.0310078	12.2016	6.44362	0.000320187	0.00354997	0.0018599	IL1B/CCL2/CXCL8/VAV1	4	0.310078
BP	GO:0045778	positive regulation of ossification	3/48	53/18888	0.0566038	22.2736	7.82812	0.000330019	0.00362571	0.00189958	KL/ALOX5/BMP6	3	0.566038
BP	GO:0048260	positive regulation of receptor-mediated endocytosis	3/48	53/18888	0.0566038	22.2736	7.82812	0.000330019	0.00362571	0.00189958	SELE/HFE/SERPINE1	3	0.566038
BP	GO:0002821	positive regulation of adaptive immune response	4/48	131/18888	0.0305344	12.0153	6.38573	0.000339493	0.0036564	0.00191566	HLA-DRB1/IL1B/HFE/HLA-B	4	0.305344
BP	GO:0097529	myeloid leukocyte migration	5/48	239/18888	0.0209205	8.23222	5.67942	0.000341827	0.0036564	0.00191566	IL1B/CCL2/CXCL8/VAV1/SERPINE1	5	0.209205
BP	GO:0002449	lymphocyte mediated immunity	6/48	372/18888	0.016129	6.34677	5.25716	0.000342153	0.0036564	0.00191566	ICAM1/HLA-DRB1/IL1B/VAV1/HFE/HLA-B	6	0.16129
BP	GO:0001660	fever generation	2/48	11/18888	0.181818	71.5455	11.813	0.000342772	0.0036564	0.00191566	IL1B/PTGS2	2	1.81818
BP	GO:0019372	lipoxygenase pathway	2/48	11/18888	0.181818	71.5455	11.813	0.000342772	0.0036564	0.00191566	ALOX5/GPX1	2	1.81818
BP	GO:0031650	regulation of heat generation	2/48	11/18888	0.181818	71.5455	11.813	0.000342772	0.0036564	0.00191566	IL1B/PTGS2	2	1.81818
BP	GO:0042445	hormone metabolic process	5/48	240/18888	0.0208333	8.19792	5.66445	0.00034844	0.0036564	0.00191566	ALDH1A1/HFE/ACE/BMP6/CYP1B1	5	0.208333
BP	GO:0042304	regulation of fatty acid biosynthetic process	3/48	54/18888	0.0555556	21.8611	7.74863	0.00034881	0.0036564	0.00191566	IL1B/ABCD1/PTGS2	3	0.555556
BP	GO:0070169	positive regulation of biomineral tissue development	3/48	54/18888	0.0555556	21.8611	7.74863	0.00034881	0.0036564	0.00191566	KL/ALOX5/BMP6	3	0.555556
BP	GO:1904645	response to amyloid-beta	3/48	54/18888	0.0555556	21.8611	7.74863	0.00034881	0.0036564	0.00191566	ICAM1/CD36/TLR4	3	0.555556
BP	GO:0010466	negative regulation of peptidase activity	4/48	132/18888	0.030303	11.9242	6.35726	0.000349453	0.0036564	0.00191566	SERPINA3/SERPINA1/GPX1/SERPINE1	4	0.30303
MF	GO:0005125	cytokine activity	5/48	238/18522	0.0210084	8.10662	5.62456	0.000366565	0.0242145	0.0161696	IL1B/CCL2/CXCL8/TNFRSF11B/BMP6	5	0.210084
BP	GO:0051384	response to glucocorticoid	4/48	134/18888	0.0298507	11.7463	6.30122	0.000369998	0.00385468	0.00201954	PTGS2/ACE/BMP6/CYP1B1	4	0.298507
BP	GO:0043523	regulation of neuron apoptotic process	5/48	244/18888	0.0204918	8.06352	5.60542	0.000375864	0.00389899	0.00204276	CCL2/TP53/CASP8/PYCR1/PPARGC1A	5	0.204918
BP	GO:0051090	regulation of DNA-binding transcription factor activity	6/48	381/18888	0.015748	6.19685	5.17245	0.000388565	0.00401351	0.00210276	IL1B/CD36/CYP1B1/AR/PPARGC1A/TLR4	6	0.15748
CC	GO:0072562	blood microparticle	4/48	144/19894	0.0277778	11.5127	6.22655	0.00040004	0.0115439	0.00778568	HBB/CFH/SERPINA3/SLC4A1	4	0.277778
BP	GO:0031663	lipopolysaccharide-mediated signaling pathway	3/48	57/18888	0.0526316	20.7105	7.52247	0.00040928	0.00415354	0.00217612	CD36/BMP6/TLR4	3	0.526316
BP	GO:0060986	endocrine hormone secretion	3/48	57/18888	0.0526316	20.7105	7.52247	0.00040928	0.00415354	0.00217612	IL1B/BMP6/KCNQ1	3	0.526316
MF	GO:0019838	growth factor binding	4/48	135/18522	0.0296296	11.4333	6.20164	0.000409601	0.0242145	0.0161696	COL1A1/KL/CD36/IGFBP3	4	0.296296
BP	GO:0031392	regulation of prostaglandin biosynthetic process	2/48	12/18888	0.166667	65.5833	11.2958	0.000410659	0.00415354	0.00217612	IL1B/PTGS2	2	1.66667
BP	GO:0033629	negative regulation of cell adhesion mediated by integrin	2/48	12/18888	0.166667	65.5833	11.2958	0.000410659	0.00415354	0.00217612	SERPINE1/CYP1B1	2	1.66667
BP	GO:0002460	adaptive immune response based on somatic recombination of immune receptors built from immunoglobulin superfamily domains	6/48	385/18888	0.0155844	6.13247	5.13567	0.000410714	0.00415354	0.00217612	ICAM1/HLA-DRB1/IL1B/HFE/TLR4/HLA-B	6	0.155844
BP	GO:0070555	response to interleukin-1	4/48	138/18888	0.0289855	11.4058	6.19264	0.000413661	0.00416591	0.00218261	IL1B/SELE/CCL2/CXCL8	4	0.289855
BP	GO:0033002	muscle cell proliferation	5/48	251/18888	0.0199203	7.83865	5.5053	0.000427756	0.00427226	0.00223832	HMOX1/PTGS2/IGFBP3/PPARGC1A/TLR4	5	0.199203
BP	GO:0051222	positive regulation of protein transport	5/48	251/18888	0.0199203	7.83865	5.5053	0.000427756	0.00427226	0.00223832	HLA-DRB1/IL1B/PTGS2/BMP6/TLR4	5	0.199203
MF	GO:0004601	peroxidase activity	3/48	57/18522	0.0526316	20.3092	7.44217	0.000433201	0.0242145	0.0161696	PTGS2/HBB/GPX1	3	0.526316
BP	GO:0005996	monosaccharide metabolic process	5/48	252/18888	0.0198413	7.80754	5.49131	0.000435589	0.00432702	0.00226701	NNMT/IGFBP3/TP53/KCNQ1/PPARGC1A	5	0.198413
BP	GO:0043467	regulation of generation of precursor metabolites and energy	4/48	140/18888	0.0285714	11.2429	6.14001	0.000436819	0.00432702	0.00226701	ABCD1/TP53/SLC4A1/PPARGC1A	4	0.285714
BP	GO:0051092	positive regulation of NF-kappaB transcription factor activity	4/48	141/18888	0.0283688	11.1631	6.1141	0.00044874	0.00442695	0.00231937	IL1B/CD36/AR/TLR4	4	0.283688
BP	GO:0046883	regulation of hormone secretion	5/48	254/18888	0.019685	7.74606	5.46356	0.000451581	0.00443688	0.00232457	HLA-DRB1/IL1B/ALOX5/HFE/BMP6	5	0.19685
BP	GO:0034341	response to type II interferon	4/48	142/18888	0.028169	11.0845	6.08844	0.00046089	0.00451001	0.00236288	CCL2/TP53/KYNU/TLR4	4	0.28169
BP	GO:0003158	endothelium development	4/48	143/18888	0.027972	11.007	6.06304	0.000473274	0.00460301	0.00241161	ICAM1/IL1B/GPX1/BMP6	4	0.27972
BP	GO:0001913	T cell mediated cytotoxicity	3/48	60/18888	0.05	19.675	7.313	0.000476108	0.00460301	0.00241161	HLA-DRB1/HFE/HLA-B	3	0.5
BP	GO:0046456	icosanoid biosynthetic process	3/48	60/18888	0.05	19.675	7.313	0.000476108	0.00460301	0.00241161	IL1B/PTGS2/ALOX5	3	0.5
MF	GO:0016684	oxidoreductase activity, acting on peroxide as acceptor	3/48	59/18522	0.0508475	19.6208	7.30205	0.000479558	0.0242145	0.0161696	PTGS2/HBB/GPX1	3	0.508475
BP	GO:0010225	response to UV-C	2/48	13/18888	0.153846	60.5385	10.839	0.000484538	0.00464733	0.00243483	BRCA2/TP53	2	1.53846
BP	GO:0043568	positive regulation of insulin-like growth factor receptor signaling pathway	2/48	13/18888	0.153846	60.5385	10.839	0.000484538	0.00464733	0.00243483	IGFBP3/AR	2	1.53846
BP	GO:0006898	receptor-mediated endocytosis	5/48	259/18888	0.019305	7.59653	5.3955	0.000493502	0.0047146	0.00247008	SELE/CD36/CXCL8/HFE/SERPINE1	5	0.19305
MF	GO:0020037	heme binding	4/48	142/18522	0.028169	10.8697	6.01795	0.000495897	0.0242145	0.0161696	HMOX1/PTGS2/HBB/CYP1B1	4	0.28169
BP	GO:0010574	regulation of vascular endothelial growth factor production	3/48	61/18888	0.0491803	19.3525	7.24653	0.000499843	0.00475638	0.00249197	IL1B/PTGS2/CYP1B1	3	0.491803
BP	GO:0032731	positive regulation of interleukin-1 beta production	3/48	62/18888	0.0483871	19.0403	7.18163	0.000524325	0.00493925	0.00258777	CD36/CASP8/TLR4	3	0.483871
BP	GO:2000351	regulation of endothelial cell apoptotic process	3/48	62/18888	0.0483871	19.0403	7.18163	0.000524325	0.00493925	0.00258777	ICAM1/CCL2/SERPINE1	3	0.483871
BP	GO:1904019	epithelial cell apoptotic process	4/48	147/18888	0.0272109	10.7075	5.9639	0.000525191	0.00493925	0.00258777	ICAM1/CCL2/HMOX1/SERPINE1	4	0.272109
MF	GO:0008514	organic anion transmembrane transporter activity	5/48	258/18522	0.0193798	7.4782	5.3412	0.000529693	0.0242145	0.0161696	ABCD1/CD36/SLC7A7/SLC4A1/ABCC4	5	0.193798
BP	GO:0032615	interleukin-12 production	3/48	63/18888	0.047619	18.7381	7.11822	0.000549562	0.00510881	0.00267661	CD36/TLR4/HLA-B	3	0.47619
BP	GO:0032655	regulation of interleukin-12 production	3/48	63/18888	0.047619	18.7381	7.11822	0.000549562	0.00510881	0.00267661	CD36/TLR4/HLA-B	3	0.47619
BP	GO:0032757	positive regulation of interleukin-8 production	3/48	63/18888	0.047619	18.7381	7.11822	0.000549562	0.00510881	0.00267661	IL1B/SERPINE1/TLR4	3	0.47619
BP	GO:0002687	positive regulation of leukocyte migration	4/48	149/18888	0.0268456	10.5638	5.91576	0.000552615	0.00511751	0.00268117	ICAM1/SELE/CXCL8/SERPINE1	4	0.268456
BP	GO:0072683	T cell extravasation	2/48	14/18888	0.142857	56.2143	10.4315	0.000564378	0.0051867	0.00271742	ICAM1/CCL2	2	1.42857
BP	GO:0140052	cellular response to oxidised low-density lipoprotein particle stimulus	2/48	14/18888	0.142857	56.2143	10.4315	0.000564378	0.0051867	0.00271742	CD36/TLR4	2	1.42857
CC	GO:0031093	platelet alpha granule lumen	3/48	67/19894	0.0447761	18.5578	7.07969	0.000566613	0.0115439	0.00778568	SERPINA3/SERPINA1/SERPINE1	3	0.447761
BP	GO:0001885	endothelial cell development	3/48	64/18888	0.046875	18.4453	7.05626	0.000575564	0.00524958	0.00275036	ICAM1/IL1B/GPX1	3	0.46875
BP	GO:0008631	intrinsic apoptotic signaling pathway in response to oxidative stress	3/48	64/18888	0.046875	18.4453	7.05626	0.000575564	0.00524958	0.00275036	PYCR1/GPX1/CYP1B1	3	0.46875
BP	GO:0120161	regulation of cold-induced thermogenesis	4/48	151/18888	0.0264901	10.4238	5.86851	0.000581044	0.00527964	0.00276611	ALDH1A1/CD36/PPARGC1A/TLR4	4	0.264901
BP	GO:0050708	regulation of protein secretion	5/48	269/18888	0.0185874	7.31413	5.26469	0.000586085	0.00530549	0.00277966	HLA-DRB1/IL1B/ALOX5/BMP6/TLR4	5	0.185874
BP	GO:0035296	regulation of tube diameter	4/48	152/18888	0.0263158	10.3553	5.84522	0.000595642	0.0053321	0.00279359	PTGS2/HBB/GPX1/ACE	4	0.263158
BP	GO:0097746	blood vessel diameter maintenance	4/48	152/18888	0.0263158	10.3553	5.84522	0.000595642	0.0053321	0.00279359	PTGS2/HBB/GPX1/ACE	4	0.263158
BP	GO:0106106	cold-induced thermogenesis	4/48	152/18888	0.0263158	10.3553	5.84522	0.000595642	0.0053321	0.00279359	ALDH1A1/CD36/PPARGC1A/TLR4	4	0.263158
BP	GO:0010573	vascular endothelial growth factor production	3/48	65/18888	0.0461538	18.1615	6.99568	0.00060234	0.00535242	0.00280424	IL1B/PTGS2/CYP1B1	3	0.461538
BP	GO:0030225	macrophage differentiation	3/48	65/18888	0.0461538	18.1615	6.99568	0.00060234	0.00535242	0.00280424	HLA-DRB1/CASP8/TLR4	3	0.461538
BP	GO:0015833	peptide transport	5/48	271/18888	0.0184502	7.26015	5.23933	0.000606068	0.00536572	0.00281121	HLA-DRB1/IL1B/ALOX5/HFE/ABCC4	5	0.184502
BP	GO:0035150	regulation of tube size	4/48	153/18888	0.0261438	10.2876	5.82215	0.000610498	0.00536572	0.00281121	PTGS2/HBB/GPX1/ACE	4	0.261438
BP	GO:0050729	positive regulation of inflammatory response	4/48	153/18888	0.0261438	10.2876	5.82215	0.000610498	0.00536572	0.00281121	IL1B/PTGS2/SERPINE1/TLR4	4	0.261438
CC	GO:0009925	basal plasma membrane	5/48	286/19894	0.0174825	7.24578	5.23223	0.000612388	0.0115439	0.00778568	SLC7A7/ACE/SLC4A1/KCNQ1/ABCC4	5	0.174825
CC	GO:0045121	membrane raft	5/48	286/19894	0.0174825	7.24578	5.23223	0.000612388	0.0115439	0.00778568	ICAM1/SELE/PTGS2/CD36/KCNQ1	5	0.174825
CC	GO:0098857	membrane microdomain	5/48	287/19894	0.0174216	7.22053	5.22032	0.000622127	0.0115439	0.00778568	ICAM1/SELE/PTGS2/CD36/KCNQ1	5	0.174216
BP	GO:0097530	granulocyte migration	4/48	154/18888	0.025974	10.2208	5.79928	0.000625616	0.00546714	0.00286435	IL1B/CCL2/CXCL8/VAV1	4	0.25974
BP	GO:1901136	carbohydrate derivative catabolic process	5/48	273/18888	0.018315	7.20696	5.21423	0.000626561	0.00546714	0.00286435	TYMP/ALDH1A1/ABCD1/GLA/SLC4A1	5	0.18315
BP	GO:0015909	long-chain fatty acid transport	3/48	66/18888	0.0454545	17.8864	6.93644	0.000629901	0.00547651	0.00286926	ABCD1/CD36/ACE	3	0.454545
MF	GO:0046906	tetrapyrrole binding	4/48	152/18522	0.0263158	10.1546	5.77669	0.00064065	0.025626	0.0171121	HMOX1/PTGS2/HBB/CYP1B1	4	0.263158
BP	GO:0006978	DNA damage response, signal transduction by p53 class mediator resulting in transcription of p21 class mediator	2/48	15/18888	0.133333	52.4667	10.065	0.00065015	0.00557238	0.00291949	BRCA2/TP53	2	1.33333
BP	GO:0033599	regulation of mammary gland epithelial cell proliferation	2/48	15/18888	0.133333	52.4667	10.065	0.00065015	0.00557238	0.00291949	BRCA2/GPX1	2	1.33333
BP	GO:0046321	positive regulation of fatty acid oxidation	2/48	15/18888	0.133333	52.4667	10.065	0.00065015	0.00557238	0.00291949	ABCD1/PPARGC1A	2	1.33333
BP	GO:0061043	regulation of vascular wound healing	2/48	15/18888	0.133333	52.4667	10.065	0.00065015	0.00557238	0.00291949	ALOX5/SERPINE1	2	1.33333
BP	GO:0031960	response to corticosteroid	4/48	156/18888	0.025641	10.0897	5.75418	0.000656647	0.00560212	0.00293507	PTGS2/ACE/BMP6/CYP1B1	4	0.25641
BP	GO:0061180	mammary gland epithelium development	3/48	67/18888	0.0447761	17.6194	6.87849	0.000658255	0.00560212	0.00293507	BRCA2/GPX1/AR	3	0.447761
BP	GO:0072577	endothelial cell apoptotic process	3/48	68/18888	0.0441176	17.3603	6.82178	0.000687412	0.00582973	0.00305432	ICAM1/CCL2/SERPINE1	3	0.441176
BP	GO:0052548	regulation of endopeptidase activity	5/48	280/18888	0.0178571	7.02679	5.12834	0.000702406	0.00593607	0.00311003	SERPINA3/CASP8/SERPINA1/GPX1/SERPINE1	5	0.178571
BP	GO:0002486	antigen processing and presentation of endogenous peptide antigen via MHC class I via ER pathway, TAP-independent	2/48	16/18888	0.125	49.1875	9.73301	0.000741824	0.00614038	0.00321707	HFE/HLA-B	2	1.25
BP	GO:0016045	detection of bacterium	2/48	16/18888	0.125	49.1875	9.73301	0.000741824	0.00614038	0.00321707	HLA-DRB1/HLA-B	2	1.25
BP	GO:0031649	heat generation	2/48	16/18888	0.125	49.1875	9.73301	0.000741824	0.00614038	0.00321707	IL1B/PTGS2	2	1.25
BP	GO:0034349	glial cell apoptotic process	2/48	16/18888	0.125	49.1875	9.73301	0.000741824	0.00614038	0.00321707	CCL2/TP53	2	1.25
BP	GO:0042772	DNA damage response, signal transduction resulting in transcription	2/48	16/18888	0.125	49.1875	9.73301	0.000741824	0.00614038	0.00321707	BRCA2/TP53	2	1.25
BP	GO:0051770	positive regulation of nitric-oxide synthase biosynthetic process	2/48	16/18888	0.125	49.1875	9.73301	0.000741824	0.00614038	0.00321707	CCL2/TLR4	2	1.25
MF	GO:0005324	long-chain fatty acid transporter activity	2/48	16/18522	0.125	48.2344	9.63461	0.000771086	0.0274164	0.0183077	ABCD1/CD36	2	1.25
BP	GO:0048662	negative regulation of smooth muscle cell proliferation	3/48	71/18888	0.0422535	16.6268	6.65863	0.000779788	0.00643258	0.00337016	HMOX1/IGFBP3/PPARGC1A	3	0.422535
BP	GO:0019362	pyridine nucleotide metabolic process	4/48	164/18888	0.0243902	9.59756	5.58161	0.000791756	0.00648703	0.00339869	NNMT/TP53/KYNU/SLC4A1	4	0.243902
BP	GO:0046496	nicotinamide nucleotide metabolic process	4/48	164/18888	0.0243902	9.59756	5.58161	0.000791756	0.00648703	0.00339869	NNMT/TP53/KYNU/SLC4A1	4	0.243902
BP	GO:0007548	sex differentiation	5/48	288/18888	0.0173611	6.8316	5.03372	0.000797299	0.00648845	0.00339943	BRCA2/ACE/BMP6/CYP1B1/AR	5	0.173611
BP	GO:1903532	positive regulation of secretion by cell	5/48	288/18888	0.0173611	6.8316	5.03372	0.000797299	0.00648845	0.00339943	HLA-DRB1/IL1B/HFE/BMP6/TLR4	5	0.173611
BP	GO:0032722	positive regulation of chemokine production	3/48	72/18888	0.0416667	16.3958	6.60644	0.000812245	0.00658791	0.00345154	IL1B/HMOX1/TLR4	3	0.416667
BP	GO:0030099	myeloid cell differentiation	6/48	439/18888	0.0136674	5.37813	4.68486	0.000818214	0.0066139	0.00346516	HLA-DRB1/TNFRSF11B/CASP8/SLC4A1/KCNQ1/TLR4	6	0.136674
BP	GO:0045088	regulation of innate immune response	6/48	440/18888	0.0136364	5.36591	4.67722	0.000827943	0.0066139	0.00346516	CD36/VAV1/CFH/CASP8/TLR4/HLA-B	6	0.136364
BP	GO:0006633	fatty acid biosynthetic process	4/48	166/18888	0.0240964	9.48193	5.54031	0.000828384	0.0066139	0.00346516	IL1B/ABCD1/PTGS2/ALOX5	4	0.240964
BP	GO:0030100	regulation of endocytosis	5/48	291/18888	0.0171821	6.76117	4.99916	0.000835247	0.0066139	0.00346516	SELE/CCL2/CD36/HFE/SERPINE1	5	0.171821
BP	GO:0002476	antigen processing and presentation of endogenous peptide antigen via MHC class Ib	2/48	17/18888	0.117647	46.2941	9.43041	0.000839372	0.0066139	0.00346516	HFE/HLA-B	2	1.17647
BP	GO:0002484	antigen processing and presentation of endogenous peptide antigen via MHC class I via ER pathway	2/48	17/18888	0.117647	46.2941	9.43041	0.000839372	0.0066139	0.00346516	HFE/HLA-B	2	1.17647
BP	GO:0090399	replicative senescence	2/48	17/18888	0.117647	46.2941	9.43041	0.000839372	0.0066139	0.00346516	TP53/SERPINE1	2	1.17647
BP	GO:0110096	cellular response to aldehyde	2/48	17/18888	0.117647	46.2941	9.43041	0.000839372	0.0066139	0.00346516	ALDH1A1/ACE	2	1.17647
BP	GO:0006879	intracellular iron ion homeostasis	3/48	73/18888	0.0410959	16.1712	6.55529	0.00084555	0.0066139	0.00346516	HMOX1/HFE/BMP6	3	0.410959
BP	GO:0032732	positive regulation of interleukin-1 production	3/48	73/18888	0.0410959	16.1712	6.55529	0.00084555	0.0066139	0.00346516	CD36/CASP8/TLR4	3	0.410959
BP	GO:0140962	multicellular organismal-level chemical homeostasis	3/48	73/18888	0.0410959	16.1712	6.55529	0.00084555	0.0066139	0.00346516	HMOX1/HFE/BMP6	3	0.410959
CC	GO:0045177	apical part of cell	6/48	468/19894	0.0128205	5.31357	4.64411	0.000872156	0.0131386	0.00886118	KL/CD36/HFE/SLC12A1/KCNQ1/ABCC4	6	0.128205
BP	GO:0014823	response to activity	3/48	74/18888	0.0405405	15.9527	6.50514	0.000879712	0.00685891	0.00359352	KL/BMP6/PPARGC1A	3	0.405405
BP	GO:1990845	adaptive thermogenesis	4/48	169/18888	0.0236686	9.31361	5.47966	0.000885549	0.00688081	0.003605	ALDH1A1/CD36/PPARGC1A/TLR4	4	0.236686
BP	GO:0001503	ossification	6/48	446/18888	0.0134529	5.29372	4.6319	0.000888213	0.00688081	0.003605	COL1A1/KL/PTGS2/IGFBP3/ALOX5/BMP6	6	0.134529
BP	GO:0072524	pyridine-containing compound metabolic process	4/48	170/18888	0.0235294	9.25882	5.45977	0.000905208	0.00699006	0.00366223	NNMT/TP53/KYNU/SLC4A1	4	0.235294
BP	GO:0045123	cellular extravasation	3/48	75/18888	0.04	15.74	6.45596	0.000914738	0.00704115	0.003689	ICAM1/SELE/CCL2	3	0.4
BP	GO:0006820	monoatomic anion transport	4/48	171/18888	0.0233918	9.20468	5.44005	0.000925173	0.00709886	0.00371924	SLC12A1/SLC4A1/KCNQ1/ABCC4	4	0.233918
BP	GO:0002428	antigen processing and presentation of peptide antigen via MHC class Ib	2/48	18/18888	0.111111	43.7222	9.15305	0.000942764	0.00718821	0.00376605	HFE/HLA-B	2	1.11111
BP	GO:0016264	gap junction assembly	2/48	18/18888	0.111111	43.7222	9.15305	0.000942764	0.00718821	0.00376605	IL1B/ACE	2	1.11111
BP	GO:0006081	cellular aldehyde metabolic process	3/48	76/18888	0.0394737	15.5329	6.40771	0.000950638	0.00722544	0.00378556	ALDH1A1/BMP6/CYP1B1	3	0.394737
BP	GO:0046661	male sex differentiation	4/48	173/18888	0.0231214	9.09827	5.4011	0.000966031	0.00729655	0.00382281	ACE/BMP6/CYP1B1/AR	4	0.231214
BP	GO:0050680	negative regulation of epithelial cell proliferation	4/48	173/18888	0.0231214	9.09827	5.4011	0.000966031	0.00729655	0.00382281	BRCA2/CCL2/ALOX5/AR	4	0.231214
BP	GO:0032102	negative regulation of response to external stimulus	6/48	456/18888	0.0131579	5.17763	4.55814	0.000996152	0.00750062	0.00392973	HLA-DRB1/CCL2/ALOX5/GPX1/SERPINE1/HLA-B	6	0.131579
BP	GO:0052547	regulation of peptidase activity	5/48	304/18888	0.0164474	6.47204	4.85488	0.0010155	0.00762258	0.00399362	SERPINA3/CASP8/SERPINA1/GPX1/SERPINE1	5	0.164474
CC	GO:0005901	caveola	3/48	82/19894	0.0365854	15.1631	6.32027	0.00102127	0.0131386	0.00886118	SELE/PTGS2/CD36	3	0.365854
BP	GO:0032635	interleukin-6 production	4/48	176/18888	0.0227273	8.94318	5.34383	0.00102968	0.00768128	0.00402438	IL1B/CD36/TLR4/HLA-B	4	0.227273
BP	GO:0032675	regulation of interleukin-6 production	4/48	176/18888	0.0227273	8.94318	5.34383	0.00102968	0.00768128	0.00402438	IL1B/CD36/TLR4/HLA-B	4	0.227273
CC	GO:0034774	secretory granule lumen	5/48	322/19894	0.015528	6.43569	4.83614	0.00104257	0.0131386	0.00886118	ALOX5/SERPINA3/GLA/SERPINA1/SERPINE1	5	0.15528
BP	GO:0002523	leukocyte migration involved in inflammatory response	2/48	19/18888	0.105263	41.4211	8.89757	0.00105197	0.00768162	0.00402456	SELE/ALOX5	2	1.05263
BP	GO:0032026	response to magnesium ion	2/48	19/18888	0.105263	41.4211	8.89757	0.00105197	0.00768162	0.00402456	TNFRSF11B/BMP6	2	1.05263
BP	GO:0033194	response to hydroperoxide	2/48	19/18888	0.105263	41.4211	8.89757	0.00105197	0.00768162	0.00402456	CD36/GPX1	2	1.05263
BP	GO:0035930	corticosteroid hormone secretion	2/48	19/18888	0.105263	41.4211	8.89757	0.00105197	0.00768162	0.00402456	BMP6/KCNQ1	2	1.05263
BP	GO:0055064	chloride ion homeostasis	2/48	19/18888	0.105263	41.4211	8.89757	0.00105197	0.00768162	0.00402456	SLC12A1/KCNQ1	2	1.05263
BP	GO:1902001	fatty acid transmembrane transport	2/48	19/18888	0.105263	41.4211	8.89757	0.00105197	0.00768162	0.00402456	ABCD1/CD36	2	1.05263
BP	GO:1903428	positive regulation of reactive oxygen species biosynthetic process	2/48	19/18888	0.105263	41.4211	8.89757	0.00105197	0.00768162	0.00402456	CD36/TLR4	2	1.05263
BP	GO:0048608	reproductive structure development	5/48	307/18888	0.0162866	6.40879	4.82277	0.00106092	0.0077236	0.00404655	BRCA2/ACE/BMP6/CYP1B1/AR	5	0.162866
CC	GO:0060205	cytoplasmic vesicle lumen	5/48	325/19894	0.0153846	6.37628	4.80589	0.00108649	0.0131386	0.00886118	ALOX5/SERPINA3/GLA/SERPINA1/SERPINE1	5	0.153846
CC	GO:0031983	vesicle lumen	5/48	326/19894	0.0153374	6.35672	4.79589	0.00110144	0.0131386	0.00886118	ALOX5/SERPINA3/GLA/SERPINA1/SERPINE1	5	0.153374
BP	GO:0002534	cytokine production involved in inflammatory response	3/48	80/18888	0.0375	14.7562	6.22351	0.00110314	0.00798291	0.00418241	ABCD1/ALOX5/TLR4	3	0.375
BP	GO:1900015	regulation of cytokine production involved in inflammatory response	3/48	80/18888	0.0375	14.7562	6.22351	0.00110314	0.00798291	0.00418241	ABCD1/ALOX5/TLR4	3	0.375
BP	GO:0061458	reproductive system development	5/48	311/18888	0.0160772	6.32637	4.78063	0.0011238	0.00810814	0.00424802	BRCA2/ACE/BMP6/CYP1B1/AR	5	0.160772
BP	GO:0051047	positive regulation of secretion	5/48	312/18888	0.0160256	6.30609	4.77021	0.00113995	0.00817729	0.00428425	HLA-DRB1/IL1B/HFE/BMP6/TLR4	5	0.160256
BP	GO:0001936	regulation of endothelial cell proliferation	4/48	181/18888	0.0220994	8.69613	5.25136	0.00114223	0.00817729	0.00428425	CCL2/HMOX1/ALOX5/BMP6	4	0.220994
BP	GO:0002720	positive regulation of cytokine production involved in immune response	3/48	81/18888	0.037037	14.5741	6.17952	0.00114354	0.00817729	0.00428425	IL1B/CD36/TLR4	3	0.37037
BP	GO:0045722	positive regulation of gluconeogenesis	2/48	20/18888	0.1	39.35	8.66122	0.00116696	0.00822319	0.0043083	NNMT/PPARGC1A	2	1
BP	GO:0051767	nitric-oxide synthase biosynthetic process	2/48	20/18888	0.1	39.35	8.66122	0.00116696	0.00822319	0.0043083	CCL2/TLR4	2	1
BP	GO:0051769	regulation of nitric-oxide synthase biosynthetic process	2/48	20/18888	0.1	39.35	8.66122	0.00116696	0.00822319	0.0043083	CCL2/TLR4	2	1
BP	GO:0060353	regulation of cell adhesion molecule production	2/48	20/18888	0.1	39.35	8.66122	0.00116696	0.00822319	0.0043083	IL1B/CXCL8	2	1
BP	GO:1900227	positive regulation of NLRP3 inflammasome complex assembly	2/48	20/18888	0.1	39.35	8.66122	0.00116696	0.00822319	0.0043083	CD36/TLR4	2	1
MF	GO:0016705	oxidoreductase activity, acting on paired donors, with incorporation or reduction of molecular oxygen	4/48	179/18522	0.0223464	8.62291	5.22377	0.0011779	0.0376928	0.0251699	FMO3/HMOX1/PTGS2/CYP1B1	4	0.223464
BP	GO:0030500	regulation of bone mineralization	3/48	82/18888	0.0365854	14.3963	6.1363	0.00118485	0.00828595	0.00434118	KL/ALOX5/BMP6	3	0.365854
BP	GO:0032943	mononuclear cell proliferation	5/48	315/18888	0.015873	6.24603	4.73922	0.00118941	0.00828595	0.00434118	HLA-DRB1/IL1B/TP53/ACE/TLR4	5	0.15873
BP	GO:0007565	female pregnancy	4/48	183/18888	0.0218579	8.60109	5.21536	0.00118958	0.00828595	0.00434118	IL1B/PTGS2/ACE/AR	4	0.218579
BP	GO:0043534	blood vessel endothelial cell migration	4/48	183/18888	0.0218579	8.60109	5.21536	0.00118958	0.00828595	0.00434118	HMOX1/PTGS2/GPX1/CYP1B1	4	0.218579
BP	GO:0010829	negative regulation of glucose transmembrane transport	2/48	21/18888	0.0952381	37.4762	8.44169	0.00128771	0.00882163	0.00462183	IL1B/ACE	2	0.952381
BP	GO:0043651	linoleic acid metabolic process	2/48	21/18888	0.0952381	37.4762	8.44169	0.00128771	0.00882163	0.00462183	ABCD1/ALOX5	2	0.952381
BP	GO:0055081	monoatomic anion homeostasis	2/48	21/18888	0.0952381	37.4762	8.44169	0.00128771	0.00882163	0.00462183	SLC12A1/KCNQ1	2	0.952381
BP	GO:0141087	positive regulation of inflammasome-mediated signaling pathway	2/48	21/18888	0.0952381	37.4762	8.44169	0.00128771	0.00882163	0.00462183	CD36/TLR4	2	0.952381
BP	GO:0002700	regulation of production of molecular mediator of immune response	4/48	187/18888	0.0213904	8.41711	5.14499	0.00128839	0.00882163	0.00462183	IL1B/CD36/HFE/TLR4	4	0.213904
BP	GO:0046890	regulation of lipid biosynthetic process	4/48	187/18888	0.0213904	8.41711	5.14499	0.00128839	0.00882163	0.00462183	IL1B/ABCD1/PTGS2/BMP6	4	0.213904
BP	GO:0051591	response to cAMP	3/48	85/18888	0.0352941	13.8882	6.01106	0.00131443	0.00897448	0.00470192	COL1A1/CYP1B1/KCNQ1	3	0.352941
BP	GO:2001242	regulation of intrinsic apoptotic signaling pathway	4/48	190/18888	0.0210526	8.28421	5.09358	0.00136617	0.00930148	0.00487323	PTGS2/TP53/PYCR1/GPX1	4	0.210526
BP	GO:1904951	positive regulation of establishment of protein localization	5/48	326/18888	0.0153374	6.03528	4.62894	0.00138453	0.00940005	0.00492488	HLA-DRB1/IL1B/PTGS2/BMP6/TLR4	5	0.153374
MF	GO:0016209	antioxidant activity	3/48	85/18522	0.0352941	13.6191	5.94382	0.00138989	0.0404331	0.0269997	PTGS2/HBB/GPX1	3	0.352941
BP	GO:0030449	regulation of complement activation	2/48	22/18888	0.0909091	35.7727	8.23705	0.00141419	0.0095499	0.00500339	IL1B/CFH	2	0.909091
BP	GO:0002822	regulation of adaptive immune response based on somatic recombination of immune receptors built from immunoglobulin superfamily domains	4/48	192/18888	0.0208333	8.19792	5.05993	0.00141981	0.0095499	0.00500339	HLA-DRB1/IL1B/HFE/HLA-B	4	0.208333
BP	GO:0051251	positive regulation of lymphocyte activation	5/48	328/18888	0.0152439	5.99848	4.60943	0.00142241	0.0095499	0.00500339	HLA-DRB1/IL1B/CCL2/VAV1/TLR4	5	0.152439
BP	GO:1902105	regulation of leukocyte differentiation	5/48	328/18888	0.0152439	5.99848	4.60943	0.00142241	0.0095499	0.00500339	HLA-DRB1/TNFRSF11B/CASP8/TLR4/HLA-B	5	0.152439
BP	GO:0033627	cell adhesion mediated by integrin	3/48	88/18888	0.0340909	13.4148	5.892	0.0014526	0.00972556	0.00509542	ICAM1/SERPINE1/CYP1B1	3	0.340909
BP	GO:0050777	negative regulation of immune response	4/48	194/18888	0.0206186	8.1134	5.02677	0.00147491	0.00984764	0.00515938	HLA-DRB1/HFE/GPX1/HLA-B	4	0.206186
CC	GO:0030134	COPII-coated ER to Golgi transport vesicle	3/48	94/19894	0.0319149	13.2274	5.84386	0.0015148	0.0168648	0.0113743	HLA-DRB1/SERPINA1/HLA-B	3	0.319149
BP	GO:0019885	antigen processing and presentation of endogenous peptide antigen via MHC class I	2/48	23/18888	0.0869565	34.2174	8.04568	0.00154637	0.0102399	0.00536492	HFE/HLA-B	2	0.869565
BP	GO:0032042	mitochondrial DNA metabolic process	2/48	23/18888	0.0869565	34.2174	8.04568	0.00154637	0.0102399	0.00536492	TP53/PPARGC1A	2	0.869565
BP	GO:0060352	cell adhesion molecule production	2/48	23/18888	0.0869565	34.2174	8.04568	0.00154637	0.0102399	0.00536492	IL1B/CXCL8	2	0.869565
BP	GO:0090276	regulation of peptide hormone secretion	4/48	197/18888	0.0203046	7.98985	4.9779	0.00156033	0.0103041	0.00539855	HLA-DRB1/IL1B/ALOX5/HFE	4	0.203046
BP	GO:1900542	regulation of purine nucleotide metabolic process	3/48	91/18888	0.032967	12.9725	5.77862	0.00159957	0.0105345	0.00551925	TP53/SLC4A1/PPARGC1A	3	0.32967
BP	GO:0002791	regulation of peptide secretion	4/48	200/18888	0.02	7.87	4.93006	0.00164915	0.0107822	0.00564899	HLA-DRB1/IL1B/ALOX5/HFE	4	0.2
BP	GO:0071248	cellular response to metal ion	4/48	200/18888	0.02	7.87	4.93006	0.00164915	0.0107822	0.00564899	HMOX1/PTGS2/HFE/BMP6	4	0.2
BP	GO:0006140	regulation of nucleotide metabolic process	3/48	92/18888	0.0326087	12.8315	5.742	0.00165056	0.0107822	0.00564899	TP53/SLC4A1/PPARGC1A	3	0.326087
CC	GO:0042611	MHC protein complex	2/48	25/19894	0.08	33.1567	7.91202	0.00165064	0.0172286	0.0116197	HLA-DRB1/HLA-B	2	0.8
BP	GO:0030277	maintenance of gastrointestinal epithelium	2/48	24/18888	0.0833333	32.7917	7.86618	0.00168422	0.0108844	0.00570256	SERPINA3/TLR4	2	0.833333
BP	GO:0030539	male genitalia development	2/48	24/18888	0.0833333	32.7917	7.86618	0.00168422	0.0108844	0.00570256	BMP6/AR	2	0.833333
BP	GO:0060907	positive regulation of macrophage cytokine production	2/48	24/18888	0.0833333	32.7917	7.86618	0.00168422	0.0108844	0.00570256	CD36/TLR4	2	0.833333
BP	GO:0061042	vascular wound healing	2/48	24/18888	0.0833333	32.7917	7.86618	0.00168422	0.0108844	0.00570256	ALOX5/SERPINE1	2	0.833333
BP	GO:0001935	endothelial cell proliferation	4/48	202/18888	0.019802	7.79208	4.89871	0.00171028	0.010994	0.00575998	CCL2/HMOX1/ALOX5/BMP6	4	0.19802
BP	GO:0090087	regulation of peptide transport	4/48	202/18888	0.019802	7.79208	4.89871	0.00171028	0.010994	0.00575998	HLA-DRB1/IL1B/ALOX5/HFE	4	0.19802
MF	GO:0016702	oxidoreductase activity, acting on single donors with incorporation of molecular oxygen, incorporation of two atoms of oxygen	2/48	24/18522	0.0833333	32.1562	7.78504	0.00175021	0.0434117	0.0289887	PTGS2/ALOX5	2	0.833333
BP	GO:0044703	multi-organism reproductive process	4/48	204/18888	0.0196078	7.71569	4.86779	0.00177297	0.0113367	0.00593953	IL1B/PTGS2/ACE/AR	4	0.196078
BP	GO:0051346	negative regulation of hydrolase activity	4/48	204/18888	0.0196078	7.71569	4.86779	0.00177297	0.0113367	0.00593953	SERPINA3/SERPINA1/GPX1/SERPINE1	4	0.196078
BP	GO:0002475	antigen processing and presentation via MHC class Ib	2/48	25/18888	0.08	31.48	7.69735	0.00182771	0.0116252	0.00609069	HFE/HLA-B	2	0.8
BP	GO:0043567	regulation of insulin-like growth factor receptor signaling pathway	2/48	25/18888	0.08	31.48	7.69735	0.00182771	0.0116252	0.00609069	IGFBP3/AR	2	0.8
BP	GO:0071674	mononuclear cell migration	4/48	206/18888	0.0194175	7.64078	4.83729	0.00183725	0.0116552	0.00610639	ICAM1/CCL2/ALOX5/SERPINE1	4	0.194175
BP	GO:0003073	regulation of systemic arterial blood pressure	3/48	96/18888	0.03125	12.2969	5.60105	0.00186465	0.011798	0.00618124	KL/ACE/AR	3	0.3125
BP	GO:0002819	regulation of adaptive immune response	4/48	207/18888	0.0193237	7.60386	4.8222	0.00186998	0.0118009	0.00618274	HLA-DRB1/IL1B/HFE/HLA-B	4	0.193237
MF	GO:0001091	RNA polymerase II general transcription initiation factor binding	2/48	25/18522	0.08	30.87	7.61775	0.00189926	0.0434117	0.0289887	TP53/AR	2	0.8
MF	GO:0016701	oxidoreductase activity, acting on single donors with incorporation of molecular oxygen	2/48	25/18522	0.08	30.87	7.61775	0.00189926	0.0434117	0.0289887	PTGS2/ALOX5	2	0.8
BP	GO:0070661	leukocyte proliferation	5/48	352/18888	0.0142045	5.58949	4.38722	0.00193899	0.0122045	0.0063942	HLA-DRB1/IL1B/TP53/ACE/TLR4	5	0.142045
BP	GO:0009895	negative regulation of catabolic process	5/48	353/18888	0.0141643	5.57365	4.37841	0.00196313	0.0122512	0.00641866	IL1B/HMOX1/TP53/HFE/SLC4A1	5	0.141643
BP	GO:0009435	NAD biosynthetic process	2/48	26/18888	0.0769231	30.2692	7.53817	0.00197682	0.0122512	0.00641866	NNMT/KYNU	2	0.769231
BP	GO:0033598	mammary gland epithelial cell proliferation	2/48	26/18888	0.0769231	30.2692	7.53817	0.00197682	0.0122512	0.00641866	BRCA2/GPX1	2	0.769231
BP	GO:0042537	benzene-containing compound metabolic process	2/48	26/18888	0.0769231	30.2692	7.53817	0.00197682	0.0122512	0.00641866	KYNU/CYP1B1	2	0.769231
BP	GO:1900543	negative regulation of purine nucleotide metabolic process	2/48	26/18888	0.0769231	30.2692	7.53817	0.00197682	0.0122512	0.00641866	TP53/SLC4A1	2	0.769231
BP	GO:1904996	positive regulation of leukocyte adhesion to vascular endothelial cell	2/48	26/18888	0.0769231	30.2692	7.53817	0.00197682	0.0122512	0.00641866	SELE/ALOX5	2	0.769231
BP	GO:0070482	response to oxygen levels	5/48	354/18888	0.0141243	5.55791	4.36963	0.0019875	0.0122859	0.00643683	COL1A1/HMOX1/PTGS2/TP53/ACE	5	0.141243
BP	GO:0002285	lymphocyte activation involved in immune response	4/48	212/18888	0.0188679	7.42453	4.7482	0.00203977	0.0125448	0.00657249	ICAM1/HLA-DRB1/TP53/TLR4	4	0.188679
BP	GO:0044706	multi-multicellular organism process	4/48	212/18888	0.0188679	7.42453	4.7482	0.00203977	0.0125448	0.00657249	IL1B/PTGS2/ACE/AR	4	0.188679
BP	GO:0048661	positive regulation of smooth muscle cell proliferation	3/48	100/18888	0.03	11.805	5.46822	0.00209533	0.0128538	0.00673438	HMOX1/PTGS2/TLR4	3	0.3
BP	GO:0035929	steroid hormone secretion	2/48	27/18888	0.0740741	29.1481	7.38773	0.00213151	0.012977	0.00679891	BMP6/KCNQ1	2	0.740741
BP	GO:0045980	negative regulation of nucleotide metabolic process	2/48	27/18888	0.0740741	29.1481	7.38773	0.00213151	0.012977	0.00679891	TP53/SLC4A1	2	0.740741
BP	GO:0050996	positive regulation of lipid catabolic process	2/48	27/18888	0.0740741	29.1481	7.38773	0.00213151	0.012977	0.00679891	IL1B/ABCD1	2	0.740741
BP	GO:0032755	positive regulation of interleukin-6 production	3/48	101/18888	0.029703	11.6881	5.43619	0.00215564	0.0130909	0.00685859	IL1B/CD36/TLR4	3	0.29703
BP	GO:0002696	positive regulation of leukocyte activation	5/48	362/18888	0.0138122	5.43508	4.30058	0.00219049	0.0132692	0.00695201	HLA-DRB1/IL1B/CCL2/VAV1/TLR4	5	0.138122
BP	GO:0032677	regulation of interleukin-8 production	3/48	102/18888	0.0294118	11.5735	5.40461	0.00221702	0.0133964	0.00701863	IL1B/SERPINE1/TLR4	3	0.294118
CC	GO:0098553	lumenal side of endoplasmic reticulum membrane	2/48	29/19894	0.0689655	28.5833	7.31031	0.00222018	0.02181	0.0147095	HLA-DRB1/HLA-B	2	0.689655
BP	GO:0045637	regulation of myeloid cell differentiation	4/48	218/18888	0.0183486	7.22018	4.66252	0.00225727	0.0134446	0.00704392	HLA-DRB1/TNFRSF11B/CASP8/TLR4	4	0.183486
MF	GO:0004867	serine-type endopeptidase inhibitor activity	3/48	101/18522	0.029703	11.4616	5.37373	0.00227813	0.047625	0.0318022	SERPINA3/SERPINA1/SERPINE1	3	0.29703
BP	GO:0032637	interleukin-8 production	3/48	103/18888	0.0291262	11.4612	5.37347	0.00227949	0.0134446	0.00704392	IL1B/SERPINE1/TLR4	3	0.291262
BP	GO:0070167	regulation of biomineral tissue development	3/48	103/18888	0.0291262	11.4612	5.37347	0.00227949	0.0134446	0.00704392	KL/ALOX5/BMP6	3	0.291262
BP	GO:0002675	positive regulation of acute inflammatory response	2/48	28/18888	0.0714286	28.1071	7.24525	0.00229176	0.0134446	0.00704392	IL1B/PTGS2	2	0.714286
BP	GO:0010039	response to iron ion	2/48	28/18888	0.0714286	28.1071	7.24525	0.00229176	0.0134446	0.00704392	HFE/BMP6	2	0.714286
BP	GO:0010165	response to X-ray	2/48	28/18888	0.0714286	28.1071	7.24525	0.00229176	0.0134446	0.00704392	BRCA2/TP53	2	0.714286
BP	GO:0019359	nicotinamide nucleotide biosynthetic process	2/48	28/18888	0.0714286	28.1071	7.24525	0.00229176	0.0134446	0.00704392	NNMT/KYNU	2	0.714286
BP	GO:0019363	pyridine nucleotide biosynthetic process	2/48	28/18888	0.0714286	28.1071	7.24525	0.00229176	0.0134446	0.00704392	NNMT/KYNU	2	0.714286
BP	GO:0030194	positive regulation of blood coagulation	2/48	28/18888	0.0714286	28.1071	7.24525	0.00229176	0.0134446	0.00704392	CD36/SERPINE1	2	0.714286
BP	GO:0031664	regulation of lipopolysaccharide-mediated signaling pathway	2/48	28/18888	0.0714286	28.1071	7.24525	0.00229176	0.0134446	0.00704392	CD36/BMP6	2	0.714286
BP	GO:0050999	regulation of nitric-oxide synthase activity	2/48	28/18888	0.0714286	28.1071	7.24525	0.00229176	0.0134446	0.00704392	IL1B/GLA	2	0.714286
BP	GO:1900048	positive regulation of hemostasis	2/48	28/18888	0.0714286	28.1071	7.24525	0.00229176	0.0134446	0.00704392	CD36/SERPINE1	2	0.714286
BP	GO:0010469	regulation of signaling receptor activity	3/48	104/18888	0.0288462	11.351	5.34275	0.00234303	0.013679	0.00716671	CCL2/HFE/SERPINE1	3	0.288462
BP	GO:0032642	regulation of chemokine production	3/48	104/18888	0.0288462	11.351	5.34275	0.00234303	0.013679	0.00716671	IL1B/HMOX1/TLR4	3	0.288462
MF	GO:0015216	purine nucleotide transmembrane transporter activity	2/48	28/18522	0.0714286	27.5625	7.16976	0.00238125	0.047625	0.0318022	ABCD1/ABCC4	2	0.714286
BP	GO:0032602	chemokine production	3/48	105/18888	0.0285714	11.2429	5.31245	0.00240767	0.0139922	0.00733082	IL1B/HMOX1/TLR4	3	0.285714
BP	GO:0009306	protein secretion	5/48	370/18888	0.0135135	5.31757	4.23355	0.00240826	0.0139922	0.00733082	HLA-DRB1/IL1B/ALOX5/BMP6/TLR4	5	0.135135
BP	GO:0035592	establishment of protein localization to extracellular region	5/48	371/18888	0.0134771	5.30323	4.22531	0.00243656	0.0141227	0.00739916	HLA-DRB1/IL1B/ALOX5/BMP6/TLR4	5	0.134771
BP	GO:2000273	positive regulation of signaling receptor activity	2/48	29/18888	0.0689655	27.1379	7.11005	0.00245754	0.0142102	0.00744504	CCL2/HFE	2	0.689655
BP	GO:0034308	primary alcohol metabolic process	3/48	106/18888	0.0283019	11.1368	5.28256	0.00247341	0.0142678	0.00747521	ALDH1A1/BMP6/CYP1B1	3	0.283019
BP	GO:0072330	monocarboxylic acid biosynthetic process	4/48	225/18888	0.0177778	6.99556	4.56659	0.00253069	0.0145635	0.00763011	IL1B/ABCD1/PTGS2/ALOX5	4	0.177778
BP	GO:1901655	cellular response to ketone	3/48	107/18888	0.0280374	11.0327	5.25306	0.00254024	0.0145838	0.00764074	ACE/CYP1B1/AR	3	0.280374
MF	GO:0004497	monooxygenase activity	3/48	105/18522	0.0285714	11.025	5.251	0.00254412	0.0478894	0.0319788	FMO3/HMOX1/CYP1B1	3	0.285714
CC	GO:0044853	plasma membrane raft	3/48	113/19894	0.0265487	11.0033	5.24437	0.00256254	0.0237747	0.0160346	SELE/PTGS2/CD36	3	0.265487
BP	GO:0050820	positive regulation of coagulation	2/48	30/18888	0.0666667	26.2333	6.98151	0.00262883	0.0150566	0.00788844	CD36/SERPINE1	2	0.666667
BP	GO:0071692	protein localization to extracellular region	5/48	379/18888	0.0131926	5.19129	4.16043	0.00267171	0.015266	0.00799816	HLA-DRB1/IL1B/ALOX5/BMP6/TLR4	5	0.131926
BP	GO:0071241	cellular response to inorganic substance	4/48	229/18888	0.0174672	6.87336	4.51359	0.00269675	0.0153677	0.00805144	HMOX1/PTGS2/HFE/BMP6	4	0.174672
BP	GO:0050867	positive regulation of cell activation	5/48	380/18888	0.0131579	5.17763	4.15244	0.00270222	0.0153677	0.00805144	HLA-DRB1/IL1B/CCL2/VAV1/TLR4	5	0.131579
BP	GO:0030336	negative regulation of cell migration	5/48	381/18888	0.0131234	5.16404	4.14449	0.00273299	0.0154792	0.00810986	CCL2/HMOX1/IGFBP3/SERPINE1/CYP1B1	5	0.131234
BP	GO:0032611	interleukin-1 beta production	3/48	110/18888	0.0272727	10.7318	5.16687	0.00274744	0.0154792	0.00810986	CD36/CASP8/TLR4	3	0.272727
BP	GO:0032651	regulation of interleukin-1 beta production	3/48	110/18888	0.0272727	10.7318	5.16687	0.00274744	0.0154792	0.00810986	CD36/CASP8/TLR4	3	0.272727
BP	GO:0071347	cellular response to interleukin-1	3/48	110/18888	0.0272727	10.7318	5.16687	0.00274744	0.0154792	0.00810986	IL1B/CCL2/CXCL8	3	0.272727
CC	GO:0016324	apical plasma membrane	5/48	402/19894	0.0124378	5.15495	4.1389	0.0027562	0.0242256	0.0163387	KL/CD36/SLC12A1/KCNQ1/ABCC4	5	0.124378
BP	GO:0050863	regulation of T cell activation	5/48	382/18888	0.013089	5.15052	4.13657	0.00276401	0.0155363	0.00813978	HLA-DRB1/IL1B/CCL2/VAV1/HFE	5	0.13089
BP	GO:0001516	prostaglandin biosynthetic process	2/48	31/18888	0.0645161	25.3871	6.85909	0.00280558	0.0156246	0.00818607	IL1B/PTGS2	2	0.645161
BP	GO:0042744	hydrogen peroxide catabolic process	2/48	31/18888	0.0645161	25.3871	6.85909	0.00280558	0.0156246	0.00818607	HBB/GPX1	2	0.645161
BP	GO:0046457	prostanoid biosynthetic process	2/48	31/18888	0.0645161	25.3871	6.85909	0.00280558	0.0156246	0.00818607	IL1B/PTGS2	2	0.645161
BP	GO:0072525	pyridine-containing compound biosynthetic process	2/48	31/18888	0.0645161	25.3871	6.85909	0.00280558	0.0156246	0.00818607	NNMT/KYNU	2	0.645161
BP	GO:0008406	gonad development	4/48	233/18888	0.0171674	6.75536	4.46185	0.00287017	0.0159476	0.00835528	BRCA2/ACE/CYP1B1/AR	4	0.171674
BP	GO:0046822	regulation of nucleocytoplasmic transport	3/48	112/18888	0.0267857	10.5402	5.11123	0.00289121	0.015991	0.00837799	IL1B/PTGS2/CD36	3	0.267857
BP	GO:1905954	positive regulation of lipid localization	3/48	112/18888	0.0267857	10.5402	5.11123	0.00289121	0.015991	0.00837799	IL1B/CD36/BMP6	3	0.267857
BP	GO:0034440	lipid oxidation	3/48	113/18888	0.0265487	10.4469	5.08394	0.0029648	0.0163605	0.00857162	ABCD1/ALOX5/PPARGC1A	3	0.265487
BP	GO:0001958	endochondral ossification	2/48	32/18888	0.0625	24.5938	6.74231	0.00298778	0.0163752	0.00857932	COL1A1/BMP6	2	0.625
BP	GO:0036075	replacement ossification	2/48	32/18888	0.0625	24.5938	6.74231	0.00298778	0.0163752	0.00857932	COL1A1/BMP6	2	0.625
BP	GO:1901889	negative regulation of cell junction assembly	2/48	32/18888	0.0625	24.5938	6.74231	0.00298778	0.0163752	0.00857932	IL1B/ACE	2	0.625
BP	GO:0002833	positive regulation of response to biotic stimulus	5/48	390/18888	0.0128205	5.04487	4.07414	0.00302147	0.0165224	0.00865642	HLA-DRB1/CD36/VAV1/BMP6/TLR4	5	0.128205
BP	GO:2001243	negative regulation of intrinsic apoptotic signaling pathway	3/48	114/18888	0.0263158	10.3553	5.05699	0.00303953	0.0165836	0.00868851	PTGS2/PYCR1/GPX1	3	0.263158
BP	GO:0006909	phagocytosis	4/48	237/18888	0.0168776	6.64135	4.41131	0.0030511	0.0166093	0.00870193	CCL2/CD36/VAV1/TLR4	4	0.168776
BP	GO:0045137	development of primary sexual characteristics	4/48	238/18888	0.0168067	6.61345	4.39886	0.00309752	0.0168241	0.00881448	BRCA2/ACE/CYP1B1/AR	4	0.168067
MF	GO:0015215	nucleotide transmembrane transporter activity	2/48	32/18522	0.0625	24.1172	6.67135	0.00310405	0.0551832	0.0368493	ABCD1/ABCC4	2	0.625
BP	GO:0048259	regulation of receptor-mediated endocytosis	3/48	115/18888	0.026087	10.2652	5.03036	0.00311542	0.0168833	0.00884553	SELE/HFE/SERPINE1	3	0.26087
BP	GO:0002573	myeloid leukocyte differentiation	4/48	239/18888	0.0167364	6.58577	4.38648	0.00314443	0.0169425	0.00887653	HLA-DRB1/TNFRSF11B/CASP8/TLR4	4	0.167364
BP	GO:0010959	regulation of metal ion transport	5/48	394/18888	0.0126904	4.99365	4.04357	0.00315653	0.0169425	0.00887653	CCL2/PTGS2/HFE/ACE/KCNQ1	5	0.126904
BP	GO:0002862	negative regulation of inflammatory response to antigenic stimulus	2/48	33/18888	0.0606061	23.8485	6.63075	0.00317541	0.0169425	0.00887653	HLA-DRB1/GPX1	2	0.606061
BP	GO:0016242	negative regulation of macroautophagy	2/48	33/18888	0.0606061	23.8485	6.63075	0.00317541	0.0169425	0.00887653	HMOX1/TP53	2	0.606061
BP	GO:0033198	response to ATP	2/48	33/18888	0.0606061	23.8485	6.63075	0.00317541	0.0169425	0.00887653	IL1B/PTGS2	2	0.606061
BP	GO:0045671	negative regulation of osteoclast differentiation	2/48	33/18888	0.0606061	23.8485	6.63075	0.00317541	0.0169425	0.00887653	TNFRSF11B/TLR4	2	0.606061
BP	GO:0045907	positive regulation of vasoconstriction	2/48	33/18888	0.0606061	23.8485	6.63075	0.00317541	0.0169425	0.00887653	PTGS2/ACE	2	0.606061
CC	GO:0005834	heterotrimeric G-protein complex	2/48	35/19894	0.0571429	23.6833	6.60536	0.00322387	0.0252925	0.0170583	GNAO1/GNB4	2	0.571429
BP	GO:2000146	negative regulation of cell motility	5/48	396/18888	0.0126263	4.96843	4.02844	0.00322568	0.0171728	0.0089972	CCL2/HMOX1/IGFBP3/SERPINE1/CYP1B1	5	0.126263
BP	GO:0030072	peptide hormone secretion	4/48	242/18888	0.0165289	6.50413	4.34976	0.00328806	0.0174665	0.00915104	HLA-DRB1/IL1B/ALOX5/HFE	4	0.165289
CC	GO:0016323	basolateral plasma membrane	4/48	255/19894	0.0156863	6.50131	4.34821	0.00329614	0.0252925	0.0170583	SLC7A7/SLC4A1/KCNQ1/ABCC4	4	0.156863
CC	GO:1904813	ficolin-1-rich granule lumen	3/48	124/19894	0.0241935	10.0272	4.95902	0.00333194	0.0252925	0.0170583	HBB/ALOX5/SERPINA1	3	0.241935
BP	GO:0009308	amine metabolic process	3/48	118/18888	0.0254237	10.0042	4.95242	0.00335006	0.0176222	0.00923264	KL/SLC7A7/KYNU	3	0.254237
BP	GO:0034383	low-density lipoprotein particle clearance	2/48	34/18888	0.0588235	23.1471	6.52402	0.00336842	0.0176222	0.00923264	HMOX1/CD36	2	0.588235
BP	GO:0034405	response to fluid shear stress	2/48	34/18888	0.0588235	23.1471	6.52402	0.00336842	0.0176222	0.00923264	PTGS2/ACE	2	0.588235
BP	GO:0046320	regulation of fatty acid oxidation	2/48	34/18888	0.0588235	23.1471	6.52402	0.00336842	0.0176222	0.00923264	ABCD1/PPARGC1A	2	0.588235
BP	GO:0055075	potassium ion homeostasis	2/48	34/18888	0.0588235	23.1471	6.52402	0.00336842	0.0176222	0.00923264	SLC12A1/KCNQ1	2	0.588235
BP	GO:1900225	regulation of NLRP3 inflammasome complex assembly	2/48	34/18888	0.0588235	23.1471	6.52402	0.00336842	0.0176222	0.00923264	CD36/TLR4	2	0.588235
BP	GO:1902176	negative regulation of oxidative stress-induced intrinsic apoptotic signaling pathway	2/48	34/18888	0.0588235	23.1471	6.52402	0.00336842	0.0176222	0.00923264	PYCR1/GPX1	2	0.588235
BP	GO:0032609	type II interferon production	3/48	119/18888	0.0252101	9.92017	4.92706	0.00343061	0.0178702	0.00936258	HLA-DRB1/IL1B/TLR4	3	0.252101
BP	GO:0032649	regulation of type II interferon production	3/48	119/18888	0.0252101	9.92017	4.92706	0.00343061	0.0178702	0.00936258	HLA-DRB1/IL1B/TLR4	3	0.252101
MF	GO:0038187	pattern recognition receptor activity	2/48	34/18522	0.0588235	22.6985	6.45501	0.00349928	0.0589352	0.0393547	CD36/TLR4	2	0.588235
BP	GO:0071346	cellular response to type II interferon	3/48	120/18888	0.025	9.8375	4.90199	0.00351235	0.0182567	0.00956504	CCL2/TP53/TLR4	3	0.25
BP	GO:0002790	peptide secretion	4/48	247/18888	0.0161943	6.37247	4.28992	0.00353731	0.0183035	0.00958957	HLA-DRB1/IL1B/ALOX5/HFE	4	0.161943
BP	GO:0008340	determination of adult lifespan	2/48	35/18888	0.0571429	22.4857	6.42178	0.00356679	0.0183035	0.00958957	KL/TP53	2	0.571429
BP	GO:0010669	epithelial structure maintenance	2/48	35/18888	0.0571429	22.4857	6.42178	0.00356679	0.0183035	0.00958957	SERPINA3/TLR4	2	0.571429
BP	GO:0015868	purine ribonucleotide transport	2/48	35/18888	0.0571429	22.4857	6.42178	0.00356679	0.0183035	0.00958957	ABCD1/ABCC4	2	0.571429
BP	GO:0061081	positive regulation of myeloid leukocyte cytokine production involved in immune response	2/48	35/18888	0.0571429	22.4857	6.42178	0.00356679	0.0183035	0.00958957	CD36/TLR4	2	0.571429
BP	GO:0070293	renal absorption	2/48	35/18888	0.0571429	22.4857	6.42178	0.00356679	0.0183035	0.00958957	HBB/KCNQ1	2	0.571429
BP	GO:0045444	fat cell differentiation	4/48	248/18888	0.016129	6.34677	4.27815	0.00358866	0.0183767	0.00962792	PTGS2/ALOX5/GPX1/PPARGC1A	4	0.16129
CC	GO:0062023	collagen-containing extracellular matrix	5/48	428/19894	0.0116822	4.8418	3.95142	0.00360428	0.0261702	0.0176502	COL1A1/ICAM1/SERPINA3/SERPINA1/SERPINE1	5	0.116822
BP	GO:0030278	regulation of ossification	3/48	122/18888	0.0245902	9.67623	4.85274	0.00367938	0.0188014	0.00985044	KL/ALOX5/BMP6	3	0.245902
BP	GO:0002688	regulation of leukocyte chemotaxis	3/48	123/18888	0.0243902	9.59756	4.82853	0.00376469	0.0190257	0.00996796	CCL2/CXCL8/SERPINE1	3	0.243902
BP	GO:0051968	positive regulation of synaptic transmission, glutamatergic	2/48	36/18888	0.0555556	21.8611	6.32371	0.00377051	0.0190257	0.00996796	CCL2/PTGS2	2	0.555556
BP	GO:0060218	hematopoietic stem cell differentiation	2/48	36/18888	0.0555556	21.8611	6.32371	0.00377051	0.0190257	0.00996796	TP53/ACE	2	0.555556
BP	GO:0071425	hematopoietic stem cell proliferation	2/48	36/18888	0.0555556	21.8611	6.32371	0.00377051	0.0190257	0.00996796	BRCA2/ACE	2	0.555556
BP	GO:0090050	positive regulation of cell migration involved in sprouting angiogenesis	2/48	36/18888	0.0555556	21.8611	6.32371	0.00377051	0.0190257	0.00996796	HMOX1/PTGS2	2	0.555556
BP	GO:2000352	negative regulation of endothelial cell apoptotic process	2/48	36/18888	0.0555556	21.8611	6.32371	0.00377051	0.0190257	0.00996796	ICAM1/SERPINE1	2	0.555556
BP	GO:0002286	T cell activation involved in immune response	3/48	124/18888	0.0241935	9.52016	4.8046	0.0038512	0.0193614	0.0101438	ICAM1/HLA-DRB1/TP53	3	0.241935
BP	GO:0050870	positive regulation of T cell activation	4/48	253/18888	0.0158103	6.22134	4.22026	0.00385305	0.0193614	0.0101438	HLA-DRB1/IL1B/CCL2/VAV1	4	0.158103
BP	GO:0010934	macrophage cytokine production	2/48	37/18888	0.0540541	21.2703	6.22952	0.00397953	0.0196698	0.0103054	CD36/TLR4	2	0.540541
BP	GO:0010935	regulation of macrophage cytokine production	2/48	37/18888	0.0540541	21.2703	6.22952	0.00397953	0.0196698	0.0103054	CD36/TLR4	2	0.540541
BP	GO:0033280	response to vitamin D	2/48	37/18888	0.0540541	21.2703	6.22952	0.00397953	0.0196698	0.0103054	KL/PTGS2	2	0.540541
BP	GO:0044058	regulation of digestive system process	2/48	37/18888	0.0540541	21.2703	6.22952	0.00397953	0.0196698	0.0103054	TYMP/KCNQ1	2	0.540541
BP	GO:0044546	NLRP3 inflammasome complex assembly	2/48	37/18888	0.0540541	21.2703	6.22952	0.00397953	0.0196698	0.0103054	CD36/TLR4	2	0.540541
BP	GO:0060391	positive regulation of SMAD protein signal transduction	2/48	37/18888	0.0540541	21.2703	6.22952	0.00397953	0.0196698	0.0103054	HFE/BMP6	2	0.540541
BP	GO:0071404	cellular response to low-density lipoprotein particle stimulus	2/48	37/18888	0.0540541	21.2703	6.22952	0.00397953	0.0196698	0.0103054	CD36/TLR4	2	0.540541
BP	GO:0141085	regulation of inflammasome-mediated signaling pathway	2/48	37/18888	0.0540541	21.2703	6.22952	0.00397953	0.0196698	0.0103054	CD36/TLR4	2	0.540541
BP	GO:0072089	stem cell proliferation	3/48	126/18888	0.0238095	9.36905	4.75755	0.00402785	0.019868	0.0104093	BRCA2/TP53/ACE	3	0.238095
BP	GO:0003014	renal system process	3/48	127/18888	0.023622	9.29528	4.73442	0.004118	0.0202301	0.010599	HBB/SLC4A1/KCNQ1	3	0.23622
BP	GO:0031623	receptor internalization	3/48	127/18888	0.023622	9.29528	4.73442	0.004118	0.0202301	0.010599	SELE/CD36/CXCL8	3	0.23622
MF	GO:0015605	organophosphate ester transmembrane transporter activity	2/48	37/18522	0.0540541	20.8581	6.16313	0.00413373	0.0661397	0.0441657	ABCD1/ABCC4	2	0.540541
BP	GO:0002369	T cell cytokine production	2/48	38/18888	0.0526316	20.7105	6.13898	0.00419383	0.0204365	0.0107071	IL1B/HFE	2	0.526316
BP	GO:0002724	regulation of T cell cytokine production	2/48	38/18888	0.0526316	20.7105	6.13898	0.00419383	0.0204365	0.0107071	IL1B/HFE	2	0.526316
BP	GO:0051503	adenine nucleotide transport	2/48	38/18888	0.0526316	20.7105	6.13898	0.00419383	0.0204365	0.0107071	ABCD1/ABCC4	2	0.526316
BP	GO:0055094	response to lipoprotein particle	2/48	38/18888	0.0526316	20.7105	6.13898	0.00419383	0.0204365	0.0107071	CD36/TLR4	2	0.526316
BP	GO:0032612	interleukin-1 production	3/48	129/18888	0.0232558	9.15116	4.6889	0.00430198	0.0208793	0.0109391	CD36/CASP8/TLR4	3	0.232558
BP	GO:0032652	regulation of interleukin-1 production	3/48	129/18888	0.0232558	9.15116	4.6889	0.00430198	0.0208793	0.0109391	CD36/CASP8/TLR4	3	0.232558
BP	GO:1903706	regulation of hemopoiesis	5/48	424/18888	0.0117925	4.64033	3.82668	0.00431271	0.0208894	0.0109444	HLA-DRB1/TNFRSF11B/CASP8/TLR4/HLA-B	5	0.117925
MF	GO:0042887	amide transmembrane transporter activity	2/48	38/18522	0.0526316	20.3092	6.07338	0.0043562	0.0663802	0.0443263	ABCD1/ABCC4	2	0.526316
CC	GO:1905360	GTPase complex	2/48	41/19894	0.0487805	20.2175	6.05773	0.00440227	0.0306324	0.0206598	GNAO1/GNB4	2	0.487805
BP	GO:0014912	negative regulation of smooth muscle cell migration	2/48	39/18888	0.0512821	20.1795	6.05183	0.00441339	0.0212493	0.011133	IGFBP3/SERPINE1	2	0.512821
BP	GO:0050892	intestinal absorption	2/48	39/18888	0.0512821	20.1795	6.05183	0.00441339	0.0212493	0.011133	CD36/KCNQ1	2	0.512821
BP	GO:0140632	canonical inflammasome complex assembly	2/48	39/18888	0.0512821	20.1795	6.05183	0.00441339	0.0212493	0.011133	CD36/TLR4	2	0.512821
BP	GO:0016032	viral process	5/48	428/18888	0.0116822	4.59696	3.7993	0.00448702	0.0215609	0.0112962	ICAM1/HLA-DRB1/CCL2/CXCL8/TP53	5	0.116822
BP	GO:0040013	negative regulation of locomotion	5/48	431/18888	0.0116009	4.56497	3.77898	0.00462102	0.0220679	0.0115618	CCL2/HMOX1/IGFBP3/SERPINE1/CYP1B1	5	0.116009
BP	GO:0015865	purine nucleotide transport	2/48	40/18888	0.05	19.675	5.96787	0.00463818	0.0220679	0.0115618	ABCD1/ABCC4	2	0.5
BP	GO:0062098	regulation of programmed necrotic cell death	2/48	40/18888	0.05	19.675	5.96787	0.00463818	0.0220679	0.0115618	TP53/CASP8	2	0.5
BP	GO:0086091	regulation of heart rate by cardiac conduction	2/48	40/18888	0.05	19.675	5.96787	0.00463818	0.0220679	0.0115618	ACE/KCNQ1	2	0.5
BP	GO:0150077	regulation of neuroinflammatory response	2/48	40/18888	0.05	19.675	5.96787	0.00463818	0.0220679	0.0115618	IL1B/PTGS2	2	0.5
BP	GO:0042476	odontogenesis	3/48	133/18888	0.0225564	8.87594	4.60078	0.00468475	0.0222457	0.011655	COL1A1/TNFRSF11B/SERPINE1	3	0.225564
BP	GO:0002702	positive regulation of production of molecular mediator of immune response	3/48	134/18888	0.0223881	8.8097	4.57933	0.00478356	0.0226703	0.0118774	IL1B/CD36/TLR4	3	0.223881
BP	GO:0071402	cellular response to lipoprotein particle stimulus	2/48	41/18888	0.0487805	19.1951	5.88691	0.00486816	0.0229812	0.0120403	CD36/TLR4	2	0.487805
BP	GO:1904994	regulation of leukocyte adhesion to vascular endothelial cell	2/48	41/18888	0.0487805	19.1951	5.88691	0.00486816	0.0229812	0.0120403	SELE/ALOX5	2	0.487805
BP	GO:0030879	mammary gland development	3/48	135/18888	0.0222222	8.74444	4.5581	0.00488363	0.0230092	0.012055	BRCA2/GPX1/AR	3	0.222222
MF	GO:0016798	hydrolase activity, acting on glycosyl bonds	3/48	133/18522	0.0225564	8.70395	4.54498	0.00494545	0.0719338	0.0480347	KL/GLA/TLR4	3	0.225564
BP	GO:0030168	platelet activation	3/48	136/18888	0.0220588	8.68015	4.53708	0.00498496	0.0234409	0.0122812	HBB/VAV1/TLR4	3	0.220588
BP	GO:0002691	regulation of cellular extravasation	2/48	42/18888	0.047619	18.7381	5.80876	0.00510333	0.0238122	0.0124757	ICAM1/SELE	2	0.47619
BP	GO:0032735	positive regulation of interleukin-12 production	2/48	42/18888	0.047619	18.7381	5.80876	0.00510333	0.0238122	0.0124757	CD36/TLR4	2	0.47619
BP	GO:0060251	regulation of glial cell proliferation	2/48	42/18888	0.047619	18.7381	5.80876	0.00510333	0.0238122	0.0124757	IL1B/TP53	2	0.47619
BP	GO:0141084	inflammasome-mediated signaling pathway	2/48	42/18888	0.047619	18.7381	5.80876	0.00510333	0.0238122	0.0124757	CD36/TLR4	2	0.47619
BP	GO:0010212	response to ionizing radiation	3/48	138/18888	0.0217391	8.55435	4.4957	0.00519142	0.0241301	0.0126423	BRCA2/TP53/GPX1	3	0.217391
BP	GO:0061041	regulation of wound healing	3/48	138/18888	0.0217391	8.55435	4.4957	0.00519142	0.0241301	0.0126423	CD36/ALOX5/SERPINE1	3	0.217391
CC	GO:0001772	immunological synapse	2/48	45/19894	0.0444444	18.4204	5.75345	0.00528244	0.0352867	0.0237988	ICAM1/HLA-DRB1	2	0.444444
BP	GO:0042391	regulation of membrane potential	5/48	446/18888	0.0112108	4.41143	3.68012	0.00533432	0.0247425	0.0129631	ABCD1/CD36/PYCR1/CNGB1/KCNQ1	5	0.112108
BP	GO:0032768	regulation of monooxygenase activity	2/48	43/18888	0.0465116	18.3023	5.73327	0.00534364	0.0247425	0.0129631	IL1B/GLA	2	0.465116
MF	GO:0005126	cytokine receptor binding	4/48	273/18522	0.014652	5.65385	3.94863	0.0054004	0.0739952	0.0494113	IL1B/CCL2/CXCL8/CASP8	4	0.14652
MF	GO:0016712	oxidoreductase activity, acting on paired donors, with incorporation or reduction of molecular oxygen, reduced flavin or flavoprotein as one donor, and incorporation of one atom of oxygen	2/48	43/18522	0.0465116	17.9477	5.67123	0.00554964	0.0739952	0.0494113	HMOX1/CYP1B1	2	0.465116
BP	GO:0007622	rhythmic behavior	2/48	44/18888	0.0454545	17.8864	5.66028	0.00558907	0.0254882	0.0133538	TP53/KCNQ1	2	0.454545
BP	GO:0010907	positive regulation of glucose metabolic process	2/48	44/18888	0.0454545	17.8864	5.66028	0.00558907	0.0254882	0.0133538	NNMT/PPARGC1A	2	0.454545
BP	GO:0014002	astrocyte development	2/48	44/18888	0.0454545	17.8864	5.66028	0.00558907	0.0254882	0.0133538	IL1B/TLR4	2	0.454545
BP	GO:0032689	negative regulation of type II interferon production	2/48	44/18888	0.0454545	17.8864	5.66028	0.00558907	0.0254882	0.0133538	HLA-DRB1/TLR4	2	0.454545
BP	GO:0042771	intrinsic apoptotic signaling pathway in response to DNA damage by p53 class mediator	2/48	44/18888	0.0454545	17.8864	5.66028	0.00558907	0.0254882	0.0133538	BRCA2/TP53	2	0.454545
BP	GO:0071548	response to dexamethasone	2/48	44/18888	0.0454545	17.8864	5.66028	0.00558907	0.0254882	0.0133538	ACE/CYP1B1	2	0.454545
BP	GO:0090199	regulation of release of cytochrome c from mitochondria	2/48	44/18888	0.0454545	17.8864	5.66028	0.00558907	0.0254882	0.0133538	TP53/GPX1	2	0.454545
BP	GO:1904037	positive regulation of epithelial cell apoptotic process	2/48	44/18888	0.0454545	17.8864	5.66028	0.00558907	0.0254882	0.0133538	CCL2/HMOX1	2	0.454545
BP	GO:0046466	membrane lipid catabolic process	2/48	45/18888	0.0444444	17.4889	5.58965	0.00583959	0.0264896	0.0138784	GLA/CYP1B1	2	0.444444
BP	GO:0034101	erythrocyte homeostasis	3/48	144/18888	0.0208333	8.19792	4.37642	0.00584152	0.0264896	0.0138784	HMOX1/SLC4A1/KCNQ1	3	0.208333
BP	GO:0046887	positive regulation of hormone secretion	3/48	144/18888	0.0208333	8.19792	4.37642	0.00584152	0.0264896	0.0138784	HLA-DRB1/HFE/BMP6	3	0.208333
BP	GO:0043542	endothelial cell migration	4/48	286/18888	0.013986	5.5035	3.8736	0.00593649	0.0268698	0.0140777	HMOX1/PTGS2/GPX1/CYP1B1	4	0.13986
BP	GO:0003012	muscle system process	5/48	459/18888	0.0108932	4.28649	3.59791	0.0060131	0.0271657	0.0142327	IL1B/HMOX1/GNAO1/PTGS2/KCNQ1	5	0.108932
BP	GO:0098656	monoatomic anion transmembrane transport	3/48	146/18888	0.0205479	8.08562	4.33818	0.00606857	0.0272312	0.014267	SLC12A1/SLC4A1/ABCC4	3	0.205479
BP	GO:0010721	negative regulation of cell development	4/48	288/18888	0.0138889	5.46528	3.85434	0.00608271	0.0272312	0.014267	IL1B/TP53/TNFRSF11B/TLR4	4	0.138889
BP	GO:0002920	regulation of humoral immune response	2/48	46/18888	0.0434783	17.1087	5.52125	0.00609518	0.0272312	0.014267	IL1B/CFH	2	0.434783
BP	GO:0006862	nucleotide transport	2/48	46/18888	0.0434783	17.1087	5.52125	0.00609518	0.0272312	0.014267	ABCD1/ABCC4	2	0.434783
BP	GO:0045601	regulation of endothelial cell differentiation	2/48	46/18888	0.0434783	17.1087	5.52125	0.00609518	0.0272312	0.014267	IL1B/BMP6	2	0.434783
BP	GO:1990573	potassium ion import across plasma membrane	2/48	46/18888	0.0434783	17.1087	5.52125	0.00609518	0.0272312	0.014267	SLC12A1/KCNQ1	2	0.434783
BP	GO:0050714	positive regulation of protein secretion	3/48	147/18888	0.0204082	8.03061	4.31934	0.00618406	0.0275772	0.0144483	HLA-DRB1/BMP6/TLR4	3	0.204082
CC	GO:0031234	extrinsic component of cytoplasmic side of plasma membrane	2/48	49/19894	0.0408163	16.9167	5.48604	0.00623656	0.0400579	0.0270167	GNAO1/GNB4	2	0.408163
BP	GO:0031348	negative regulation of defense response	4/48	291/18888	0.0137457	5.40893	3.82578	0.00630653	0.0280716	0.0147073	HLA-DRB1/ALOX5/GPX1/HLA-B	4	0.137457
BP	GO:0045933	positive regulation of muscle contraction	2/48	47/18888	0.0425532	16.7447	5.45497	0.00635582	0.0281356	0.0147408	PTGS2/KCNQ1	2	0.425532
BP	GO:0048806	genitalia development	2/48	47/18888	0.0425532	16.7447	5.45497	0.00635582	0.0281356	0.0147408	BMP6/AR	2	0.425532
BP	GO:1902175	regulation of oxidative stress-induced intrinsic apoptotic signaling pathway	2/48	47/18888	0.0425532	16.7447	5.45497	0.00635582	0.0281356	0.0147408	PYCR1/GPX1	2	0.425532
BP	GO:0008584	male gonad development	3/48	149/18888	0.0201342	7.92282	4.28218	0.00641897	0.0282598	0.0148059	ACE/CYP1B1/AR	3	0.201342
BP	GO:0010821	regulation of mitochondrion organization	3/48	149/18888	0.0201342	7.92282	4.28218	0.00641897	0.0282598	0.0148059	TP53/GPX1/PPARGC1A	3	0.201342
BP	GO:0033157	regulation of intracellular protein transport	3/48	149/18888	0.0201342	7.92282	4.28218	0.00641897	0.0282598	0.0148059	IL1B/PTGS2/CD36	3	0.201342
BP	GO:0046546	development of primary male sexual characteristics	3/48	150/18888	0.02	7.87	4.26385	0.0065384	0.0287327	0.0150536	ACE/CYP1B1/AR	3	0.2
MF	GO:0042605	peptide antigen binding	2/48	47/18522	0.0425532	16.4202	5.39535	0.00660001	0.0803736	0.0536705	HLA-DRB1/HLA-B	2	0.425532
BP	GO:0006520	amino acid metabolic process	4/48	295/18888	0.0135593	5.33559	3.78832	0.00661341	0.0287327	0.0150536	ALDH1A1/SLC7A7/PYCR1/KYNU	4	0.135593
BP	GO:0002673	regulation of acute inflammatory response	2/48	48/18888	0.0416667	16.3958	5.3907	0.00662147	0.0287327	0.0150536	IL1B/PTGS2	2	0.416667
BP	GO:0002861	regulation of inflammatory response to antigenic stimulus	2/48	48/18888	0.0416667	16.3958	5.3907	0.00662147	0.0287327	0.0150536	HLA-DRB1/GPX1	2	0.416667
BP	GO:0043277	apoptotic cell clearance	2/48	48/18888	0.0416667	16.3958	5.3907	0.00662147	0.0287327	0.0150536	CCL2/CD36	2	0.416667
BP	GO:0090279	regulation of calcium ion import	2/48	48/18888	0.0416667	16.3958	5.3907	0.00662147	0.0287327	0.0150536	CCL2/ACE	2	0.416667
BP	GO:0120163	negative regulation of cold-induced thermogenesis	2/48	48/18888	0.0416667	16.3958	5.3907	0.00662147	0.0287327	0.0150536	ALDH1A1/TLR4	2	0.416667
BP	GO:2000378	negative regulation of reactive oxygen species metabolic process	2/48	48/18888	0.0416667	16.3958	5.3907	0.00662147	0.0287327	0.0150536	ABCD1/TP53	2	0.416667
BP	GO:0043269	regulation of monoatomic ion transport	5/48	470/18888	0.0106383	4.18617	3.53068	0.00663348	0.0287332	0.0150539	CCL2/PTGS2/HFE/ACE/KCNQ1	5	0.106383
MF	GO:0001664	G protein-coupled receptor binding	4/48	291/18522	0.0137457	5.30412	3.77223	0.00674899	0.0803736	0.0536705	CCL2/GNAO1/CXCL8/ACE	4	0.137457
CC	GO:0005788	endoplasmic reticulum lumen	4/48	313/19894	0.0127796	5.29659	3.76802	0.00678871	0.0411072	0.0277244	COL1A1/PTGS2/IGFBP3/SERPINA1	4	0.127796
MF	GO:0140359	ABC-type transporter activity	2/48	48/18522	0.0416667	16.0781	5.33163	0.00687565	0.0803736	0.0536705	ABCD1/ABCC4	2	0.416667
BP	GO:0033628	regulation of cell adhesion mediated by integrin	2/48	49/18888	0.0408163	16.0612	5.32833	0.00689211	0.029641	0.0155295	SERPINE1/CYP1B1	2	0.408163
BP	GO:0042269	regulation of natural killer cell mediated cytotoxicity	2/48	49/18888	0.0408163	16.0612	5.32833	0.00689211	0.029641	0.0155295	VAV1/HLA-B	2	0.408163
BP	GO:0061028	establishment of endothelial barrier	2/48	49/18888	0.0408163	16.0612	5.32833	0.00689211	0.029641	0.0155295	ICAM1/IL1B	2	0.408163
BP	GO:0070266	necroptotic process	2/48	49/18888	0.0408163	16.0612	5.32833	0.00689211	0.029641	0.0155295	TP53/CASP8	2	0.408163
CC	GO:0009898	cytoplasmic side of plasma membrane	3/48	161/19894	0.0186335	7.72283	4.21214	0.00689223	0.0411072	0.0277244	GNAO1/GNB4/SLC4A1	3	0.186335
BP	GO:0009411	response to UV	3/48	154/18888	0.0194805	7.66558	4.19223	0.00702941	0.0300709	0.0157548	BRCA2/TP53/GPX1	3	0.194805
BP	GO:0015748	organophosphate ester transport	3/48	154/18888	0.0194805	7.66558	4.19223	0.00702941	0.0300709	0.0157548	ABCD1/SLC4A1/ABCC4	3	0.194805
BP	GO:0071456	cellular response to hypoxia	3/48	154/18888	0.0194805	7.66558	4.19223	0.00702941	0.0300709	0.0157548	HMOX1/PTGS2/TP53	3	0.194805
BP	GO:0002366	leukocyte activation involved in immune response	4/48	301/18888	0.013289	5.22924	3.73338	0.00709214	0.0302857	0.0158673	ICAM1/HLA-DRB1/TP53/TLR4	4	0.13289
MF	GO:0008009	chemokine activity	2/48	49/18522	0.0408163	15.75	5.26979	0.00715646	0.0803736	0.0536705	CCL2/CXCL8	2	0.408163
BP	GO:0006693	prostaglandin metabolic process	2/48	50/18888	0.04	15.74	5.26777	0.00716772	0.0302874	0.0158682	IL1B/PTGS2	2	0.4
BP	GO:0014911	positive regulation of smooth muscle cell migration	2/48	50/18888	0.04	15.74	5.26777	0.00716772	0.0302874	0.0158682	CYP1B1/TLR4	2	0.4
BP	GO:0035094	response to nicotine	2/48	50/18888	0.04	15.74	5.26777	0.00716772	0.0302874	0.0158682	HMOX1/GPX1	2	0.4
BP	GO:0043457	regulation of cellular respiration	2/48	50/18888	0.04	15.74	5.26777	0.00716772	0.0302874	0.0158682	ABCD1/PPARGC1A	2	0.4
BP	GO:0061082	myeloid leukocyte cytokine production	2/48	50/18888	0.04	15.74	5.26777	0.00716772	0.0302874	0.0158682	CD36/TLR4	2	0.4
BP	GO:0071320	cellular response to cAMP	2/48	50/18888	0.04	15.74	5.26777	0.00716772	0.0302874	0.0158682	CYP1B1/KCNQ1	2	0.4
MF	GO:0015103	inorganic anion transmembrane transporter activity	3/48	153/18522	0.0196078	7.56618	4.15708	0.00728386	0.0803736	0.0536705	SLC12A1/SLC4A1/ABCC4	3	0.196078
BP	GO:1903829	positive regulation of protein localization	5/48	483/18888	0.010352	4.0735	3.45383	0.00742331	0.0312599	0.0163777	HLA-DRB1/IL1B/PTGS2/BMP6/TLR4	5	0.10352
BP	GO:0002263	cell activation involved in immune response	4/48	305/18888	0.0131148	5.16066	3.69756	0.00742375	0.0312599	0.0163777	ICAM1/HLA-DRB1/TP53/TLR4	4	0.131148
BP	GO:0006692	prostanoid metabolic process	2/48	51/18888	0.0392157	15.4314	5.20893	0.00744826	0.0313086	0.0164032	IL1B/PTGS2	2	0.392157
BP	GO:1903131	mononuclear cell differentiation	5/48	484/18888	0.0103306	4.06508	3.44803	0.00748668	0.0314155	0.0164592	HLA-DRB1/IL1B/VAV1/TP53/HLA-B	5	0.103306
BP	GO:1905039	carboxylic acid transmembrane transport	3/48	158/18888	0.0189873	7.47152	4.12313	0.00754182	0.031592	0.0165517	ABCD1/CD36/SLC7A7	3	0.189873
BP	GO:1903825	organic acid transmembrane transport	3/48	159/18888	0.0188679	7.42453	4.10624	0.00767329	0.0320559	0.0167947	ABCD1/CD36/SLC7A7	3	0.188679
BP	GO:0046651	lymphocyte proliferation	4/48	308/18888	0.012987	5.11039	3.67111	0.00767909	0.0320559	0.0167947	HLA-DRB1/IL1B/TP53/TLR4	4	0.12987
BP	GO:0006111	regulation of gluconeogenesis	2/48	52/18888	0.0384615	15.1346	5.15173	0.00773371	0.0321175	0.016827	NNMT/PPARGC1A	2	0.384615
BP	GO:0010823	negative regulation of mitochondrion organization	2/48	52/18888	0.0384615	15.1346	5.15173	0.00773371	0.0321175	0.016827	TP53/GPX1	2	0.384615
BP	GO:0042572	retinol metabolic process	2/48	52/18888	0.0384615	15.1346	5.15173	0.00773371	0.0321175	0.016827	ALDH1A1/CYP1B1	2	0.384615
BP	GO:0002440	production of molecular mediator of immune response	4/48	310/18888	0.0129032	5.07742	3.65366	0.0078525	0.0324991	0.017027	IL1B/CD36/HFE/TLR4	4	0.129032
BP	GO:0030217	T cell differentiation	4/48	310/18888	0.0129032	5.07742	3.65366	0.0078525	0.0324991	0.017027	HLA-DRB1/IL1B/VAV1/TP53	4	0.129032
BP	GO:0015850	organic hydroxy compound transport	4/48	311/18888	0.0128617	5.06109	3.645	0.00794017	0.0325283	0.0170423	CD36/BMP6/KCNQ1/ABCC4	4	0.128617
BP	GO:0034504	protein localization to nucleus	4/48	311/18888	0.0128617	5.06109	3.645	0.00794017	0.0325283	0.0170423	COL1A1/PTGS2/CD36/TP53	4	0.128617
BP	GO:0044403	biological process involved in symbiotic interaction	4/48	311/18888	0.0128617	5.06109	3.645	0.00794017	0.0325283	0.0170423	ICAM1/HLA-DRB1/CXCL8/GPX1	4	0.128617
BP	GO:0006606	protein import into nucleus	3/48	161/18888	0.0186335	7.3323	4.07288	0.00794031	0.0325283	0.0170423	PTGS2/CD36/TP53	3	0.186335
BP	GO:0007605	sensory perception of sound	3/48	161/18888	0.0186335	7.3323	4.07288	0.00794031	0.0325283	0.0170423	COL1A1/GPX1/KCNQ1	3	0.186335
BP	GO:0036294	cellular response to decreased oxygen levels	3/48	161/18888	0.0186335	7.3323	4.07288	0.00794031	0.0325283	0.0170423	HMOX1/PTGS2/TP53	3	0.186335
BP	GO:0002715	regulation of natural killer cell mediated immunity	2/48	53/18888	0.0377358	14.8491	5.09609	0.00802405	0.0327051	0.0171349	VAV1/HLA-B	2	0.377358
BP	GO:0007157	heterophilic cell-cell adhesion via plasma membrane cell adhesion molecules	2/48	53/18888	0.0377358	14.8491	5.09609	0.00802405	0.0327051	0.0171349	ICAM1/SELE	2	0.377358
BP	GO:0048009	insulin-like growth factor receptor signaling pathway	2/48	53/18888	0.0377358	14.8491	5.09609	0.00802405	0.0327051	0.0171349	IGFBP3/AR	2	0.377358
BP	GO:0043524	negative regulation of neuron apoptotic process	3/48	162/18888	0.0185185	7.28704	4.05642	0.00807586	0.0328608	0.0172165	CCL2/PYCR1/PPARGC1A	3	0.185185
BP	GO:0001666	response to hypoxia	4/48	313/18888	0.0127796	5.02875	3.62777	0.00811745	0.0329746	0.0172761	HMOX1/PTGS2/TP53/ACE	4	0.127796
BP	GO:0044409	symbiont entry into host	3/48	163/18888	0.0184049	7.24233	4.04009	0.00821277	0.0333058	0.0174496	ICAM1/HLA-DRB1/CXCL8	3	0.184049
BP	GO:0002762	negative regulation of myeloid leukocyte differentiation	2/48	54/18888	0.037037	14.5741	5.04194	0.00831926	0.0335687	0.0175873	TNFRSF11B/TLR4	2	0.37037
BP	GO:0050805	negative regulation of synaptic transmission	2/48	54/18888	0.037037	14.5741	5.04194	0.00831926	0.0335687	0.0175873	IL1B/PTGS2	2	0.37037
BP	GO:0050873	brown fat cell differentiation	2/48	54/18888	0.037037	14.5741	5.04194	0.00831926	0.0335687	0.0175873	PTGS2/PPARGC1A	2	0.37037
MF	GO:0140296	general transcription initiation factor binding	2/48	53/18522	0.0377358	14.5613	5.03954	0.00833076	0.0888614	0.0593384	TP53/AR	2	0.377358
BP	GO:0050731	positive regulation of peptidyl-tyrosine phosphorylation	3/48	164/18888	0.0182927	7.19817	4.02391	0.00835105	0.0336408	0.0176251	CD36/TP53/BMP6	3	0.182927
BP	GO:0001836	release of cytochrome c from mitochondria	2/48	55/18888	0.0363636	14.3091	4.98921	0.00861929	0.0344841	0.0180669	TP53/GPX1	2	0.363636
BP	GO:0002686	negative regulation of leukocyte migration	2/48	55/18888	0.0363636	14.3091	4.98921	0.00861929	0.0344841	0.0180669	CCL2/HMOX1	2	0.363636
BP	GO:0034381	plasma lipoprotein particle clearance	2/48	55/18888	0.0363636	14.3091	4.98921	0.00861929	0.0344841	0.0180669	HMOX1/CD36	2	0.363636
BP	GO:0042743	hydrogen peroxide metabolic process	2/48	55/18888	0.0363636	14.3091	4.98921	0.00861929	0.0344841	0.0180669	HBB/GPX1	2	0.363636
BP	GO:0051170	import into nucleus	3/48	166/18888	0.0180723	7.11145	3.99194	0.00863172	0.0344841	0.0180669	PTGS2/CD36/TP53	3	0.180723
BP	GO:0019058	viral life cycle	4/48	319/18888	0.0125392	4.93417	3.57697	0.00866489	0.0345595	0.0181064	ICAM1/HLA-DRB1/CCL2/CXCL8	4	0.125392
BP	GO:0009166	nucleotide catabolic process	3/48	167/18888	0.0179641	7.06886	3.97615	0.00877412	0.03488	0.0182744	TYMP/ABCD1/SLC4A1	3	0.179641
BP	GO:0050796	regulation of insulin secretion	3/48	167/18888	0.0179641	7.06886	3.97615	0.00877412	0.03488	0.0182744	HLA-DRB1/IL1B/ALOX5	3	0.179641
BP	GO:0009416	response to light stimulus	4/48	321/18888	0.0124611	4.90343	3.56032	0.00885263	0.0351343	0.0184076	BRCA2/TP53/GPX1/CNGB1	4	0.124611
BP	GO:0045912	negative regulation of carbohydrate metabolic process	2/48	56/18888	0.0357143	14.0536	4.93784	0.00892414	0.0352445	0.0184653	TP53/SLC4A1	2	0.357143
BP	GO:0052372	modulation by symbiont of entry into host	2/48	56/18888	0.0357143	14.0536	4.93784	0.00892414	0.0352445	0.0184653	HLA-DRB1/CXCL8	2	0.357143
BP	GO:1902895	positive regulation of miRNA transcription	2/48	56/18888	0.0357143	14.0536	4.93784	0.00892414	0.0352445	0.0184653	TP53/AR	2	0.357143
BP	GO:0015698	inorganic anion transport	3/48	169/18888	0.0177515	6.98521	3.94496	0.00906307	0.0357348	0.0187222	SLC12A1/SLC4A1/KCNQ1	3	0.177515
BP	GO:0007009	plasma membrane organization	3/48	170/18888	0.0176471	6.94412	3.92956	0.00920961	0.0362306	0.0189819	ABCD1/SLC4A1/AR	3	0.176471
CC	GO:0031526	brush border membrane	2/48	60/19894	0.0333333	13.8153	4.88914	0.00922999	0.053152	0.0358479	CD36/ACE	2	0.333333
BP	GO:0002707	negative regulation of lymphocyte mediated immunity	2/48	57/18888	0.0350877	13.807	4.88777	0.00923377	0.0362306	0.0189819	HFE/HLA-B	2	0.350877
BP	GO:0070542	response to fatty acid	2/48	57/18888	0.0350877	13.807	4.88777	0.00923377	0.0362306	0.0189819	PTGS2/CD36	2	0.350877
MF	GO:0015932	nucleobase-containing compound transmembrane transporter activity	2/48	56/18522	0.0357143	13.7812	4.88262	0.00926437	0.0930886	0.0621612	ABCD1/ABCC4	2	0.357143
BP	GO:0030856	regulation of epithelial cell differentiation	3/48	171/18888	0.0175439	6.90351	3.91428	0.00935755	0.0366567	0.0192052	IL1B/SERPINE1/BMP6	3	0.175439
BP	GO:0036293	response to decreased oxygen levels	4/48	327/18888	0.0122324	4.81346	3.51118	0.00943182	0.0368879	0.0193263	HMOX1/PTGS2/TP53/ACE	4	0.122324
BP	GO:0031638	zymogen activation	2/48	58/18888	0.0344828	13.569	4.83894	0.00954816	0.0371625	0.0194702	CASP8/SERPINE1	2	0.344828
BP	GO:0042306	regulation of protein import into nucleus	2/48	58/18888	0.0344828	13.569	4.83894	0.00954816	0.0371625	0.0194702	PTGS2/CD36	2	0.344828
BP	GO:0061756	leukocyte adhesion to vascular endothelial cell	2/48	58/18888	0.0344828	13.569	4.83894	0.00954816	0.0371625	0.0194702	SELE/ALOX5	2	0.344828
MF	GO:0004866	endopeptidase inhibitor activity	3/48	169/18522	0.0177515	6.84985	3.8941	0.00955554	0.0930886	0.0621612	SERPINA3/SERPINA1/SERPINE1	3	0.177515
BP	GO:0042742	defense response to bacterium	4/48	330/18888	0.0121212	4.7697	3.48706	0.0097305	0.0378113	0.0198101	IL1B/CD36/SERPINE1/TLR4	4	0.121212
BP	GO:0007566	embryo implantation	2/48	59/18888	0.0338983	13.339	4.7913	0.00986729	0.0381588	0.0199922	IL1B/PTGS2	2	0.338983
BP	GO:0010718	positive regulation of epithelial to mesenchymal transition	2/48	59/18888	0.0338983	13.339	4.7913	0.00986729	0.0381588	0.0199922	COL1A1/IL1B	2	0.338983
BP	GO:0060135	maternal process involved in female pregnancy	2/48	59/18888	0.0338983	13.339	4.7913	0.00986729	0.0381588	0.0199922	PTGS2/AR	2	0.338983
CC	GO:0030139	endocytic vesicle	4/48	350/19894	0.0114286	4.73667	3.46853	0.00996939	0.0542435	0.036584	HLA-DRB1/CD36/HBB/HLA-B	4	0.114286
BP	GO:0006913	nucleocytoplasmic transport	4/48	333/18888	0.012012	4.72673	3.46323	0.0100353	0.0386847	0.0202677	IL1B/PTGS2/CD36/TP53	4	0.12012
BP	GO:0051169	nuclear transport	4/48	333/18888	0.012012	4.72673	3.46323	0.0100353	0.0386847	0.0202677	IL1B/PTGS2/CD36/TP53	4	0.12012
CC	GO:0101002	ficolin-1-rich granule	3/48	185/19894	0.0162162	6.72095	3.84464	0.0100691	0.0542435	0.036584	HBB/ALOX5/SERPINA1	3	0.162162
BP	GO:1901292	nucleoside phosphate catabolic process	3/48	176/18888	0.0170455	6.70739	3.83968	0.0101181	0.038942	0.0204025	TYMP/ABCD1/SLC4A1	3	0.170455
MF	GO:0005319	lipid transporter activity	3/48	173/18522	0.017341	6.69147	3.83366	0.010181	0.0930886	0.0621612	ABCD1/CD36/ABCC4	3	0.17341
BP	GO:0014009	glial cell proliferation	2/48	60/18888	0.0333333	13.1167	4.7448	0.0101911	0.0390364	0.0204519	IL1B/TP53	2	0.333333
BP	GO:0060350	endochondral bone morphogenesis	2/48	60/18888	0.0333333	13.1167	4.7448	0.0101911	0.0390364	0.0204519	COL1A1/BMP6	2	0.333333
BP	GO:0097300	programmed necrotic cell death	2/48	60/18888	0.0333333	13.1167	4.7448	0.0101911	0.0390364	0.0204519	TP53/CASP8	2	0.333333
MF	GO:1901682	sulfur compound transmembrane transporter activity	2/48	59/18522	0.0338983	13.0805	4.73732	0.0102425	0.0930886	0.0621612	ABCD1/ABCC4	2	0.338983
BP	GO:0002262	myeloid cell homeostasis	3/48	177/18888	0.0169492	6.66949	3.82511	0.0102745	0.0392313	0.0205541	HMOX1/SLC4A1/KCNQ1	3	0.169492
BP	GO:0071453	cellular response to oxygen levels	3/48	177/18888	0.0169492	6.66949	3.82511	0.0102745	0.0392313	0.0205541	HMOX1/PTGS2/TP53	3	0.169492
CC	GO:0012507	ER to Golgi transport vesicle membrane	2/48	64/19894	0.03125	12.9518	4.70974	0.0104487	0.0545293	0.0367768	HLA-DRB1/HLA-B	2	0.3125
BP	GO:0043470	regulation of carbohydrate catabolic process	2/48	61/18888	0.0327869	12.9016	4.6994	0.0105196	0.0400409	0.0209782	TP53/SLC4A1	2	0.327869
BP	GO:0048010	vascular endothelial growth factor receptor signaling pathway	2/48	61/18888	0.0327869	12.9016	4.6994	0.0105196	0.0400409	0.0209782	IL1B/VAV1	2	0.327869
BP	GO:0015980	energy derivation by oxidation of organic compounds	4/48	338/18888	0.0118343	4.6568	3.42413	0.010557	0.0401199	0.0210197	ABCD1/KL/TP53/PPARGC1A	4	0.118343
BP	GO:1903034	regulation of response to wounding	3/48	179/18888	0.0167598	6.59497	3.7963	0.0105913	0.0401872	0.0210549	CD36/ALOX5/SERPINE1	3	0.167598
MF	GO:0030414	peptidase inhibitor activity	3/48	176/18522	0.0170455	6.57741	3.78958	0.0106654	0.0930886	0.0621612	SERPINA3/SERPINA1/SERPINE1	3	0.170455
BP	GO:0016042	lipid catabolic process	4/48	340/18888	0.0117647	4.62941	3.4087	0.0107705	0.0408031	0.0213776	IL1B/ABCD1/GLA/CYP1B1	4	0.117647
BP	GO:0002763	positive regulation of myeloid leukocyte differentiation	2/48	62/18888	0.0322581	12.6935	4.65505	0.0108528	0.0409224	0.0214401	HLA-DRB1/CASP8	2	0.322581
BP	GO:0046824	positive regulation of nucleocytoplasmic transport	2/48	62/18888	0.0322581	12.6935	4.65505	0.0108528	0.0409224	0.0214401	IL1B/PTGS2	2	0.322581
BP	GO:0072348	sulfur compound transport	2/48	62/18888	0.0322581	12.6935	4.65505	0.0108528	0.0409224	0.0214401	ABCD1/ABCC4	2	0.322581
MF	GO:0001098	basal transcription machinery binding	2/48	61/18522	0.0327869	12.6516	4.64619	0.010919	0.0930886	0.0621612	TP53/AR	2	0.327869
MF	GO:0001099	basal RNA polymerase II transcription machinery binding	2/48	61/18522	0.0327869	12.6516	4.64619	0.010919	0.0930886	0.0621612	TP53/AR	2	0.327869
MF	GO:0042277	peptide binding	4/48	336/18522	0.0119048	4.59375	3.38861	0.0110543	0.0930886	0.0621612	HLA-DRB1/CD36/TLR4/HLA-B	4	0.119048
BP	GO:0042063	gliogenesis	4/48	346/18888	0.0115607	4.54913	3.36313	0.0114279	0.0430238	0.022541	IL1B/CCL2/TP53/TLR4	4	0.115607
MF	GO:0046943	carboxylic acid transmembrane transporter activity	3/48	181/18522	0.0165746	6.39572	3.71834	0.0115021	0.0933914	0.0623633	CD36/SLC7A7/ABCC4	3	0.165746
BP	GO:0019674	NAD metabolic process	2/48	64/18888	0.03125	12.2969	4.56935	0.011533	0.0432176	0.0226426	NNMT/KYNU	2	0.3125
BP	GO:0062208	positive regulation of pattern recognition receptor signaling pathway	2/48	64/18888	0.03125	12.2969	4.56935	0.011533	0.0432176	0.0226426	CD36/TLR4	2	0.3125
BP	GO:0071384	cellular response to corticosteroid stimulus	2/48	64/18888	0.03125	12.2969	4.56935	0.011533	0.0432176	0.0226426	ACE/CYP1B1	2	0.3125
BP	GO:0050954	sensory perception of mechanical stimulus	3/48	185/18888	0.0162162	6.38108	3.71246	0.0115759	0.0433109	0.0226915	COL1A1/GPX1/KCNQ1	3	0.162162
MF	GO:0005342	organic acid transmembrane transporter activity	3/48	182/18522	0.0164835	6.36058	3.70442	0.0116739	0.0933914	0.0623633	CD36/SLC7A7/ABCC4	3	0.164835
BP	GO:1905952	regulation of lipid localization	3/48	186/18888	0.016129	6.34677	3.69884	0.0117449	0.0438755	0.0229873	IL1B/CD36/BMP6	3	0.16129
BP	GO:0010812	negative regulation of cell-substrate adhesion	2/48	65/18888	0.0307692	12.1077	4.52791	0.0118801	0.0439726	0.0230381	COL1A1/SERPINE1	2	0.307692
BP	GO:0032613	interleukin-10 production	2/48	65/18888	0.0307692	12.1077	4.52791	0.0118801	0.0439726	0.0230381	HLA-DRB1/TLR4	2	0.307692
BP	GO:0032653	regulation of interleukin-10 production	2/48	65/18888	0.0307692	12.1077	4.52791	0.0118801	0.0439726	0.0230381	HLA-DRB1/TLR4	2	0.307692
BP	GO:0043903	regulation of biological process involved in symbiotic interaction	2/48	65/18888	0.0307692	12.1077	4.52791	0.0118801	0.0439726	0.0230381	HLA-DRB1/CXCL8	2	0.307692
BP	GO:0090303	positive regulation of wound healing	2/48	65/18888	0.0307692	12.1077	4.52791	0.0118801	0.0439726	0.0230381	CD36/SERPINE1	2	0.307692
BP	GO:1904036	negative regulation of epithelial cell apoptotic process	2/48	65/18888	0.0307692	12.1077	4.52791	0.0118801	0.0439726	0.0230381	ICAM1/SERPINE1	2	0.307692
MF	GO:0008028	monocarboxylic acid transmembrane transporter activity	2/48	64/18522	0.03125	12.0586	4.51721	0.0119697	0.0934222	0.0623839	CD36/ABCC4	2	0.3125
BP	GO:0048771	tissue remodeling	3/48	188/18888	0.0159574	6.27926	3.67191	0.0120873	0.0446713	0.0234042	TP53/TNFRSF11B/ACE	3	0.159574
BP	GO:0030199	collagen fibril organization	2/48	66/18888	0.030303	11.9242	4.48737	0.0122316	0.0448617	0.0235039	COL1A1/CYP1B1	2	0.30303
BP	GO:0031100	animal organ regeneration	2/48	66/18888	0.030303	11.9242	4.48737	0.0122316	0.0448617	0.0235039	NNMT/ACE	2	0.30303
BP	GO:0042446	hormone biosynthetic process	2/48	66/18888	0.030303	11.9242	4.48737	0.0122316	0.0448617	0.0235039	HFE/BMP6	2	0.30303
BP	GO:0050994	regulation of lipid catabolic process	2/48	66/18888	0.030303	11.9242	4.48737	0.0122316	0.0448617	0.0235039	IL1B/ABCD1	2	0.30303
BP	GO:1901224	positive regulation of non-canonical NF-kappaB signal transduction	2/48	66/18888	0.030303	11.9242	4.48737	0.0122316	0.0448617	0.0235039	IL1B/TLR4	2	0.30303
CC	GO:0098562	cytoplasmic side of membrane	3/48	199/19894	0.0150754	6.24812	3.6592	0.0122565	0.0620252	0.0418323	GNAO1/GNB4/SLC4A1	3	0.150754
MF	GO:0061135	endopeptidase regulator activity	3/48	186/18522	0.016129	6.22379	3.64974	0.0123759	0.0942926	0.0629651	SERPINA3/SERPINA1/SERPINE1	3	0.16129
BP	GO:0006956	complement activation	2/48	67/18888	0.0298507	11.7463	4.4477	0.0125877	0.0458892	0.0240423	IL1B/CFH	2	0.298507
BP	GO:0008652	amino acid biosynthetic process	2/48	67/18888	0.0298507	11.7463	4.4477	0.0125877	0.0458892	0.0240423	ALDH1A1/PYCR1	2	0.298507
BP	GO:0034605	cellular response to heat	2/48	67/18888	0.0298507	11.7463	4.4477	0.0125877	0.0458892	0.0240423	HMOX1/PTGS2	2	0.298507
BP	GO:2000630	positive regulation of miRNA metabolic process	2/48	67/18888	0.0298507	11.7463	4.4477	0.0125877	0.0458892	0.0240423	TP53/AR	2	0.298507
BP	GO:0002704	negative regulation of leukocyte mediated immunity	2/48	68/18888	0.0294118	11.5735	4.40886	0.0129483	0.0470619	0.0246567	HFE/HLA-B	2	0.294118
BP	GO:0051926	negative regulation of calcium ion transport	2/48	68/18888	0.0294118	11.5735	4.40886	0.0129483	0.0470619	0.0246567	PTGS2/ACE	2	0.294118
MF	GO:0046982	protein heterodimerization activity	4/48	353/18522	0.0113314	4.37252	3.26099	0.0130558	0.0971598	0.0648797	ABCD1/TP53/BMP6/TLR4	4	0.113314
CC	GO:0030666	endocytic vesicle membrane	3/48	204/19894	0.0147059	6.09498	3.59723	0.0130987	0.0643378	0.0433921	HLA-DRB1/CD36/HLA-B	3	0.147059
BP	GO:0002040	sprouting angiogenesis	3/48	194/18888	0.0154639	6.08505	3.59341	0.0131489	0.0476476	0.0249635	HMOX1/PTGS2/ALOX5	3	0.154639
BP	GO:0030258	lipid modification	3/48	194/18888	0.0154639	6.08505	3.59341	0.0131489	0.0476476	0.0249635	ABCD1/ALOX5/PPARGC1A	3	0.154639
BP	GO:0019229	regulation of vasoconstriction	2/48	69/18888	0.0289855	11.4058	4.37082	0.0133134	0.0480278	0.0251627	PTGS2/ACE	2	0.289855
BP	GO:0030193	regulation of blood coagulation	2/48	69/18888	0.0289855	11.4058	4.37082	0.0133134	0.0480278	0.0251627	CD36/SERPINE1	2	0.289855
BP	GO:0043525	positive regulation of neuron apoptotic process	2/48	69/18888	0.0289855	11.4058	4.37082	0.0133134	0.0480278	0.0251627	TP53/CASP8	2	0.289855
BP	GO:0002548	monocyte chemotaxis	2/48	70/18888	0.0285714	11.2429	4.33356	0.013683	0.0491259	0.0257381	CCL2/SERPINE1	2	0.285714
BP	GO:0043627	response to estrogen	2/48	70/18888	0.0285714	11.2429	4.33356	0.013683	0.0491259	0.0257381	TNFRSF11B/AR	2	0.285714
BP	GO:0071479	cellular response to ionizing radiation	2/48	70/18888	0.0285714	11.2429	4.33356	0.013683	0.0491259	0.0257381	BRCA2/TP53	2	0.285714
BP	GO:0031334	positive regulation of protein-containing complex assembly	3/48	197/18888	0.0152284	5.99239	3.55539	0.0136992	0.0491259	0.0257381	CD36/TP53/TLR4	3	0.152284
BP	GO:0045670	regulation of osteoclast differentiation	2/48	71/18888	0.028169	11.0845	4.29705	0.014057	0.0502601	0.0263323	TNFRSF11B/TLR4	2	0.28169
BP	GO:1900046	regulation of hemostasis	2/48	71/18888	0.028169	11.0845	4.29705	0.014057	0.0502601	0.0263323	CD36/SERPINE1	2	0.28169
MF	GO:0097110	scaffold protein binding	2/48	70/18522	0.0285714	11.025	4.28335	0.0141984	0.103261	0.068954	CASP8/KCNQ1	2	0.285714
BP	GO:0030073	insulin secretion	3/48	200/18888	0.015	5.9025	3.51814	0.0142624	0.050844	0.0266382	HLA-DRB1/IL1B/ALOX5	3	0.15
BP	GO:0031099	regeneration	3/48	200/18888	0.015	5.9025	3.51814	0.0142624	0.050844	0.0266382	NNMT/GPX1/ACE	3	0.15
BP	GO:0010822	positive regulation of mitochondrion organization	2/48	72/18888	0.0277778	10.9306	4.26126	0.0144354	0.0511465	0.0267967	TP53/PPARGC1A	2	0.277778
BP	GO:0050766	positive regulation of phagocytosis	2/48	72/18888	0.0277778	10.9306	4.26126	0.0144354	0.0511465	0.0267967	CCL2/CD36	2	0.277778
BP	GO:0051341	regulation of oxidoreductase activity	2/48	72/18888	0.0277778	10.9306	4.26126	0.0144354	0.0511465	0.0267967	IL1B/GLA	2	0.277778
BP	GO:1903578	regulation of ATP metabolic process	2/48	72/18888	0.0277778	10.9306	4.26126	0.0144354	0.0511465	0.0267967	SLC4A1/PPARGC1A	2	0.277778
BP	GO:0050728	negative regulation of inflammatory response	3/48	201/18888	0.0149254	5.87313	3.50589	0.0144531	0.0511465	0.0267967	HLA-DRB1/ALOX5/GPX1	3	0.149254
BP	GO:0051701	biological process involved in interaction with host	3/48	202/18888	0.0148515	5.84406	3.49372	0.0146452	0.0517505	0.0271131	ICAM1/HLA-DRB1/CXCL8	3	0.148515
BP	GO:0030858	positive regulation of epithelial cell differentiation	2/48	73/18888	0.0273973	10.7808	4.22616	0.0148183	0.0521296	0.0273118	SERPINE1/BMP6	2	0.273973
BP	GO:0170041	non-proteinogenic amino acid metabolic process	2/48	73/18888	0.0273973	10.7808	4.22616	0.0148183	0.0521296	0.0273118	ALDH1A1/KYNU	2	0.273973
BP	GO:0022408	negative regulation of cell-cell adhesion	3/48	203/18888	0.0147783	5.81527	3.48164	0.0148387	0.0521296	0.0273118	HLA-DRB1/HFE/BMP6	3	0.147783
BP	GO:0098739	import across plasma membrane	3/48	203/18888	0.0147783	5.81527	3.48164	0.0148387	0.0521296	0.0273118	CD36/SLC12A1/KCNQ1	3	0.147783
BP	GO:0010631	epithelial cell migration	4/48	375/18888	0.0106667	4.19733	3.15665	0.0149702	0.0525153	0.0275138	HMOX1/PTGS2/GPX1/CYP1B1	4	0.106667
BP	GO:0030330	DNA damage response, signal transduction by p53 class mediator	2/48	74/18888	0.027027	10.6351	4.19174	0.0152054	0.0530325	0.0277848	BRCA2/TP53	2	0.27027
BP	GO:0050818	regulation of coagulation	2/48	74/18888	0.027027	10.6351	4.19174	0.0152054	0.0530325	0.0277848	CD36/SERPINE1	2	0.27027
BP	GO:0051881	regulation of mitochondrial membrane potential	2/48	74/18888	0.027027	10.6351	4.19174	0.0152054	0.0530325	0.0277848	ABCD1/PYCR1	2	0.27027
BP	GO:0072678	T cell migration	2/48	74/18888	0.027027	10.6351	4.19174	0.0152054	0.0530325	0.0277848	ICAM1/CCL2	2	0.27027
BP	GO:0045936	negative regulation of phosphate metabolic process	4/48	378/18888	0.010582	4.16402	3.13649	0.0153721	0.0534595	0.0280086	IL1B/IGFBP3/TP53/SLC4A1	4	0.10582
BP	GO:0090132	epithelium migration	4/48	378/18888	0.010582	4.16402	3.13649	0.0153721	0.0534595	0.0280086	HMOX1/PTGS2/GPX1/CYP1B1	4	0.10582
BP	GO:0010563	negative regulation of phosphorus metabolic process	4/48	379/18888	0.0105541	4.15303	3.12981	0.0155076	0.0538532	0.0282148	IL1B/IGFBP3/TP53/SLC4A1	4	0.105541
BP	GO:0060390	regulation of SMAD protein signal transduction	2/48	75/18888	0.0266667	10.4933	4.15798	0.015597	0.0540084	0.0282961	HFE/BMP6	2	0.266667
BP	GO:1902893	regulation of miRNA transcription	2/48	75/18888	0.0266667	10.4933	4.15798	0.015597	0.0540084	0.0282961	TP53/AR	2	0.266667
MF	GO:0042379	chemokine receptor binding	2/48	74/18522	0.027027	10.4291	4.14268	0.0157762	0.112186	0.0749139	CCL2/CXCL8	2	0.27027
BP	GO:0001818	negative regulation of cytokine production	4/48	381/18888	0.0104987	4.13123	3.11653	0.0157808	0.0545668	0.0285886	HLA-DRB1/ABCD1/HFE/TLR4	4	0.104987
BP	GO:0002224	toll-like receptor signaling pathway	2/48	76/18888	0.0263158	10.3553	4.12484	0.0159928	0.0550636	0.0288489	CD36/TLR4	2	0.263158
BP	GO:0042267	natural killer cell mediated cytotoxicity	2/48	76/18888	0.0263158	10.3553	4.12484	0.0159928	0.0550636	0.0288489	VAV1/HLA-B	2	0.263158
BP	GO:0061614	miRNA transcription	2/48	76/18888	0.0263158	10.3553	4.12484	0.0159928	0.0550636	0.0288489	TP53/AR	2	0.263158
BP	GO:0090130	tissue migration	4/48	383/18888	0.0104439	4.10966	3.10334	0.016057	0.0552061	0.0289236	HMOX1/PTGS2/GPX1/CYP1B1	4	0.104439
BP	GO:0001937	negative regulation of endothelial cell proliferation	2/48	77/18888	0.025974	10.2208	4.09231	0.016393	0.055884	0.0292788	CCL2/ALOX5	2	0.25974
BP	GO:0032729	positive regulation of type II interferon production	2/48	77/18888	0.025974	10.2208	4.09231	0.016393	0.055884	0.0292788	IL1B/TLR4	2	0.25974
BP	GO:0043536	positive regulation of blood vessel endothelial cell migration	2/48	77/18888	0.025974	10.2208	4.09231	0.016393	0.055884	0.0292788	HMOX1/PTGS2	2	0.25974
BP	GO:0045913	positive regulation of carbohydrate metabolic process	2/48	77/18888	0.025974	10.2208	4.09231	0.016393	0.055884	0.0292788	NNMT/PPARGC1A	2	0.25974
BP	GO:0061045	negative regulation of wound healing	2/48	77/18888	0.025974	10.2208	4.09231	0.016393	0.055884	0.0292788	ALOX5/SERPINE1	2	0.25974
BP	GO:1901568	fatty acid derivative metabolic process	2/48	77/18888	0.025974	10.2208	4.09231	0.016393	0.055884	0.0292788	ABCD1/ALOX5	2	0.25974
BP	GO:0042594	response to starvation	3/48	212/18888	0.0141509	5.5684	3.37638	0.0166463	0.0566679	0.0296895	TP53/HFE/PPARGC1A	3	0.141509
MF	GO:0043177	organic acid binding	3/48	208/18522	0.0144231	5.5655	3.37521	0.0166662	0.115939	0.0774195	SELE/CD36/HBB	3	0.144231
BP	GO:0010827	regulation of glucose transmembrane transport	2/48	78/18888	0.025641	10.0897	4.06038	0.0167974	0.0570551	0.0298923	IL1B/ACE	2	0.25641
BP	GO:0042098	T cell proliferation	3/48	213/18888	0.0140845	5.54225	3.36506	0.0168545	0.0570551	0.0298923	HLA-DRB1/IL1B/TP53	3	0.140845
BP	GO:0045216	cell-cell junction organization	3/48	213/18888	0.0140845	5.54225	3.36506	0.0168545	0.0570551	0.0298923	IL1B/ACE/BMP6	3	0.140845
BP	GO:0071383	cellular response to steroid hormone stimulus	3/48	213/18888	0.0140845	5.54225	3.36506	0.0168545	0.0570551	0.0298923	ACE/CYP1B1/AR	3	0.140845
BP	GO:0002228	natural killer cell mediated immunity	2/48	79/18888	0.0253165	9.96203	4.02901	0.017206	0.0580824	0.0304306	VAV1/HLA-B	2	0.253165
BP	GO:0097009	energy homeostasis	2/48	79/18888	0.0253165	9.96203	4.02901	0.017206	0.0580824	0.0304306	CD36/PPARGC1A	2	0.253165
BP	GO:0060348	bone development	3/48	215/18888	0.0139535	5.4907	3.34263	0.0172752	0.0582347	0.0305103	COL1A1/TP53/BMP6	3	0.139535
BP	GO:1901605	alpha-amino acid metabolic process	3/48	216/18888	0.0138889	5.46528	3.33151	0.0174878	0.0588691	0.0308427	SLC7A7/PYCR1/KYNU	3	0.138889
BP	GO:0051966	regulation of synaptic transmission, glutamatergic	2/48	80/18888	0.025	9.8375	3.9982	0.0176189	0.0591458	0.0309877	CCL2/PTGS2	2	0.25
BP	GO:1903036	positive regulation of response to wounding	2/48	80/18888	0.025	9.8375	3.9982	0.0176189	0.0591458	0.0309877	CD36/SERPINE1	2	0.25
BP	GO:1901654	response to ketone	3/48	217/18888	0.0138249	5.44009	3.32047	0.0177018	0.0593417	0.0310903	ACE/CYP1B1/AR	3	0.138249
BP	GO:0006970	response to osmotic stress	2/48	81/18888	0.0246914	9.71605	3.96793	0.018036	0.0603782	0.0316334	PTGS2/TP53	2	0.246914
BP	GO:0050679	positive regulation of epithelial cell proliferation	3/48	219/18888	0.0136986	5.39041	3.29859	0.0181343	0.0606233	0.0317618	HMOX1/BMP6/AR	3	0.136986
BP	GO:0043406	positive regulation of MAP kinase activity	2/48	82/18888	0.0243902	9.59756	3.93818	0.0184573	0.0615329	0.0322383	IL1B/TLR4	2	0.243902
BP	GO:0090049	regulation of cell migration involved in sprouting angiogenesis	2/48	82/18888	0.0243902	9.59756	3.93818	0.0184573	0.0615329	0.0322383	HMOX1/PTGS2	2	0.243902
BP	GO:0010810	regulation of cell-substrate adhesion	3/48	221/18888	0.0135747	5.34163	3.27698	0.0185727	0.0618322	0.0323952	COL1A1/CD36/SERPINE1	3	0.135747
BP	GO:0001701	in utero embryonic development	4/48	401/18888	0.00997506	3.92519	2.98851	0.0186815	0.0621091	0.0325402	BRCA2/TP53/CASP8/AR	4	0.0997506
BP	GO:0006289	nucleotide-excision repair	2/48	83/18888	0.0240964	9.48193	3.90894	0.0188827	0.0622641	0.0326214	BRCA2/TP53	2	0.240964
BP	GO:0070509	calcium ion import	2/48	83/18888	0.0240964	9.48193	3.90894	0.0188827	0.0622641	0.0326214	CCL2/ACE	2	0.240964
BP	GO:0072332	intrinsic apoptotic signaling pathway by p53 class mediator	2/48	83/18888	0.0240964	9.48193	3.90894	0.0188827	0.0622641	0.0326214	BRCA2/TP53	2	0.240964
BP	GO:0140115	export across plasma membrane	2/48	83/18888	0.0240964	9.48193	3.90894	0.0188827	0.0622641	0.0326214	KCNQ1/ABCC4	2	0.240964
BP	GO:0150076	neuroinflammatory response	2/48	83/18888	0.0240964	9.48193	3.90894	0.0188827	0.0622641	0.0326214	IL1B/PTGS2	2	0.240964
BP	GO:1901657	glycosyl compound metabolic process	2/48	83/18888	0.0240964	9.48193	3.90894	0.0188827	0.0622641	0.0326214	TYMP/GLA	2	0.240964
BP	GO:0031330	negative regulation of cellular catabolic process	3/48	224/18888	0.0133929	5.27009	3.24504	0.0192413	0.063335	0.0331825	HMOX1/TP53/SLC4A1	3	0.133929
BP	GO:0045786	negative regulation of cell cycle	4/48	405/18888	0.00987654	3.88642	2.96389	0.019299	0.063335	0.0331825	BRCA2/CCL2/PTGS2/TP53	4	0.0987654
BP	GO:0001523	retinoid metabolic process	2/48	84/18888	0.0238095	9.36905	3.88018	0.0193123	0.063335	0.0331825	ALDH1A1/CYP1B1	2	0.238095
BP	GO:0002437	inflammatory response to antigenic stimulus	2/48	84/18888	0.0238095	9.36905	3.88018	0.0193123	0.063335	0.0331825	HLA-DRB1/GPX1	2	0.238095
BP	GO:0050730	regulation of peptidyl-tyrosine phosphorylation	3/48	225/18888	0.0133333	5.24667	3.23452	0.0194671	0.0637561	0.0334031	CD36/TP53/BMP6	3	0.133333
CC	GO:0005769	early endosome	4/48	428/19894	0.00934579	3.87344	2.95543	0.0195192	0.0931346	0.0628138	HFE/KCNQ1/TLR4/HLA-B	4	0.0934579
BP	GO:2000134	negative regulation of G1/S transition of mitotic cell cycle	2/48	85/18888	0.0235294	9.25882	3.85191	0.019746	0.064582	0.0338358	CCL2/TP53	2	0.235294
CC	GO:0035578	azurophil granule lumen	2/48	91/19894	0.021978	9.10897	3.8129	0.0203681	0.0944854	0.0637248	SERPINA3/GLA	2	0.21978
BP	GO:0050920	regulation of chemotaxis	3/48	229/18888	0.0131004	5.15502	3.19307	0.0203852	0.0665823	0.0348838	CCL2/CXCL8/SERPINE1	3	0.131004
MF	GO:0001540	amyloid-beta binding	2/48	85/18522	0.0235294	9.07941	3.80554	0.0204802	0.127299	0.0850052	CD36/TLR4	2	0.235294
BP	GO:0044242	cellular lipid catabolic process	3/48	230/18888	0.0130435	5.13261	3.18286	0.0206184	0.0668259	0.0350115	ABCD1/GLA/CYP1B1	3	0.130435
BP	GO:0010232	vascular transport	2/48	87/18888	0.0229885	9.04598	3.79673	0.0206256	0.0668259	0.0350115	CD36/ABCC4	2	0.229885
BP	GO:0032370	positive regulation of lipid transport	2/48	87/18888	0.0229885	9.04598	3.79673	0.0206256	0.0668259	0.0350115	IL1B/BMP6	2	0.229885
BP	GO:0033077	T cell differentiation in thymus	2/48	87/18888	0.0229885	9.04598	3.79673	0.0206256	0.0668259	0.0350115	IL1B/TP53	2	0.229885
BP	GO:0034103	regulation of tissue remodeling	2/48	87/18888	0.0229885	9.04598	3.79673	0.0206256	0.0668259	0.0350115	TP53/TNFRSF11B	2	0.229885
BP	GO:0150104	transport across blood-brain barrier	2/48	87/18888	0.0229885	9.04598	3.79673	0.0206256	0.0668259	0.0350115	CD36/ABCC4	2	0.229885
BP	GO:0048708	astrocyte differentiation	2/48	88/18888	0.0227273	8.94318	3.7698	0.0210715	0.068088	0.0356727	IL1B/TLR4	2	0.227273
BP	GO:1901264	carbohydrate derivative transport	2/48	88/18888	0.0227273	8.94318	3.7698	0.0210715	0.068088	0.0356727	ABCD1/ABCC4	2	0.227273
MF	GO:0033218	amide binding	4/48	409/18522	0.00977995	3.77384	2.89148	0.0212376	0.127299	0.0850052	HLA-DRB1/CD36/TLR4/HLA-B	4	0.0977995
BP	GO:0006094	gluconeogenesis	2/48	89/18888	0.0224719	8.8427	3.7433	0.0215214	0.06908	0.0361924	NNMT/PPARGC1A	2	0.224719
BP	GO:0016101	diterpenoid metabolic process	2/48	89/18888	0.0224719	8.8427	3.7433	0.0215214	0.06908	0.0361924	ALDH1A1/CYP1B1	2	0.224719
BP	GO:0042310	vasoconstriction	2/48	89/18888	0.0224719	8.8427	3.7433	0.0215214	0.06908	0.0361924	PTGS2/ACE	2	0.224719
BP	GO:0050829	defense response to Gram-negative bacterium	2/48	89/18888	0.0224719	8.8427	3.7433	0.0215214	0.06908	0.0361924	SERPINE1/TLR4	2	0.224719
BP	GO:2000027	regulation of animal organ morphogenesis	2/48	89/18888	0.0224719	8.8427	3.7433	0.0215214	0.06908	0.0361924	TNFRSF11B/AR	2	0.224719
BP	GO:0046434	organophosphate catabolic process	3/48	234/18888	0.0128205	5.04487	3.14259	0.021566	0.0691312	0.0362193	TYMP/ABCD1/SLC4A1	3	0.128205
CC	GO:0031968	organelle outer membrane	3/48	248/19894	0.0120968	5.01361	3.12794	0.0219262	0.0974057	0.0656943	HMOX1/PTGS2/CASP8	3	0.120968
BP	GO:0010507	negative regulation of autophagy	2/48	90/18888	0.0222222	8.74444	3.71721	0.0219753	0.0702571	0.0368091	HMOX1/TP53	2	0.222222
BP	GO:2000628	regulation of miRNA metabolic process	2/48	90/18888	0.0222222	8.74444	3.71721	0.0219753	0.0702571	0.0368091	TP53/AR	2	0.222222
MF	GO:0061134	peptidase regulator activity	3/48	232/18522	0.012931	4.98976	3.11714	0.0221874	0.127299	0.0850052	SERPINA3/SERPINA1/SERPINE1	3	0.12931
BP	GO:0050670	regulation of lymphocyte proliferation	3/48	237/18888	0.0126582	4.98101	3.11299	0.0222922	0.071176	0.0372906	HLA-DRB1/IL1B/TLR4	3	0.126582
CC	GO:0019867	outer membrane	3/48	250/19894	0.012	4.9735	3.1093	0.0223885	0.0974057	0.0656943	HMOX1/PTGS2/CASP8	3	0.12
BP	GO:0097006	regulation of plasma lipoprotein particle levels	2/48	91/18888	0.021978	8.64835	3.69153	0.0224332	0.0715317	0.0374769	HMOX1/CD36	2	0.21978
BP	GO:0019319	hexose biosynthetic process	2/48	92/18888	0.0217391	8.55435	3.66623	0.022895	0.0728122	0.0381478	NNMT/PPARGC1A	2	0.217391
BP	GO:0051262	protein tetramerization	2/48	92/18888	0.0217391	8.55435	3.66623	0.022895	0.0728122	0.0381478	HLA-DRB1/TP53	2	0.217391
BP	GO:0032944	regulation of mononuclear cell proliferation	3/48	241/18888	0.0124481	4.89834	3.07429	0.0232812	0.0738079	0.0386695	HLA-DRB1/IL1B/TLR4	3	0.124481
BP	GO:0002690	positive regulation of leukocyte chemotaxis	2/48	93/18888	0.0215054	8.46237	3.64132	0.0233608	0.0738079	0.0386695	CXCL8/SERPINE1	2	0.215054
BP	GO:0042475	odontogenesis of dentin-containing tooth	2/48	93/18888	0.0215054	8.46237	3.64132	0.0233608	0.0738079	0.0386695	TNFRSF11B/SERPINE1	2	0.215054
BP	GO:0051899	membrane depolarization	2/48	93/18888	0.0215054	8.46237	3.64132	0.0233608	0.0738079	0.0386695	ABCD1/CNGB1	2	0.215054
BP	GO:0070098	chemokine-mediated signaling pathway	2/48	93/18888	0.0215054	8.46237	3.64132	0.0233608	0.0738079	0.0386695	CCL2/CXCL8	2	0.215054
BP	GO:0009314	response to radiation	4/48	431/18888	0.00928074	3.65197	2.81118	0.0236225	0.0745374	0.0390517	BRCA2/TP53/GPX1/CNGB1	4	0.0928074
MF	GO:0042562	hormone binding	2/48	92/18522	0.0217391	8.38859	3.6213	0.0237411	0.127299	0.0850052	ALDH1A1/AR	2	0.217391
BP	GO:0030098	lymphocyte differentiation	4/48	432/18888	0.00925926	3.64352	2.80554	0.0237997	0.0748029	0.0391908	HLA-DRB1/IL1B/VAV1/TP53	4	0.0925926
BP	GO:0019915	lipid storage	2/48	94/18888	0.0212766	8.37234	3.61677	0.0238305	0.0748029	0.0391908	IL1B/CD36	2	0.212766
BP	GO:0097194	execution phase of apoptosis	2/48	94/18888	0.0212766	8.37234	3.61677	0.0238305	0.0748029	0.0391908	TP53/CASP8	2	0.212766
BP	GO:1902807	negative regulation of cell cycle G1/S phase transition	2/48	94/18888	0.0212766	8.37234	3.61677	0.0238305	0.0748029	0.0391908	CCL2/TP53	2	0.212766
CC	GO:0005641	nuclear envelope lumen	1/48	10/19894	0.1	41.4458	6.29153	0.0238729	0.0974057	0.0656943	ALOX5	1	1
MF	GO:0051213	dioxygenase activity	2/48	93/18522	0.0215054	8.29839	3.59658	0.0242233	0.127299	0.0850052	PTGS2/ALOX5	2	0.215054
BP	GO:0016485	protein processing	3/48	245/18888	0.0122449	4.81837	3.03644	0.024294	0.0748949	0.039239	CASP8/ACE/SERPINE1	3	0.122449
BP	GO:0046330	positive regulation of JNK cascade	2/48	95/18888	0.0210526	8.28421	3.59259	0.024304	0.0748949	0.039239	IL1B/TLR4	2	0.210526
BP	GO:0060395	SMAD protein signal transduction	2/48	95/18888	0.0210526	8.28421	3.59259	0.024304	0.0748949	0.039239	HFE/BMP6	2	0.210526
BP	GO:0090316	positive regulation of intracellular protein transport	2/48	95/18888	0.0210526	8.28421	3.59259	0.024304	0.0748949	0.039239	IL1B/PTGS2	2	0.210526
MF	GO:0004553	hydrolase activity, hydrolyzing O-glycosyl compounds	2/48	94/18522	0.0212766	8.21011	3.57223	0.0247096	0.127299	0.0850052	KL/GLA	2	0.212766
BP	GO:0046364	monosaccharide biosynthetic process	2/48	96/18888	0.0208333	8.19792	3.56876	0.0247815	0.0748949	0.039239	NNMT/PPARGC1A	2	0.208333
BP	GO:0072091	regulation of stem cell proliferation	2/48	96/18888	0.0208333	8.19792	3.56876	0.0247815	0.0748949	0.039239	TP53/ACE	2	0.208333
BP	GO:0051924	regulation of calcium ion transport	3/48	247/18888	0.0121457	4.77935	3.01782	0.0248092	0.0748949	0.039239	CCL2/PTGS2/ACE	3	0.121457
BP	GO:0001408	guanine nucleotide transport	1/48	10/18888	0.1	39.35	6.12279	0.0251302	0.0748949	0.039239	ABCC4	1	1
BP	GO:0002002	regulation of angiotensin levels in blood	1/48	10/18888	0.1	39.35	6.12279	0.0251302	0.0748949	0.039239	ACE	1	1
BP	GO:0002291	T cell activation via T cell receptor contact with antigen bound to MHC molecule on antigen presenting cell	1/48	10/18888	0.1	39.35	6.12279	0.0251302	0.0748949	0.039239	ICAM1	1	1
BP	GO:0002361	CD4-positive, CD25-positive, alpha-beta regulatory T cell differentiation	1/48	10/18888	0.1	39.35	6.12279	0.0251302	0.0748949	0.039239	HLA-DRB1	1	1
BP	GO:0006560	proline metabolic process	1/48	10/18888	0.1	39.35	6.12279	0.0251302	0.0748949	0.039239	PYCR1	1	1
BP	GO:0008627	intrinsic apoptotic signaling pathway in response to osmotic stress	1/48	10/18888	0.1	39.35	6.12279	0.0251302	0.0748949	0.039239	PTGS2	1	1
BP	GO:0009750	response to fructose	1/48	10/18888	0.1	39.35	6.12279	0.0251302	0.0748949	0.039239	PTGS2	1	1
BP	GO:0015820	leucine transport	1/48	10/18888	0.1	39.35	6.12279	0.0251302	0.0748949	0.039239	SLC7A7	1	1
BP	GO:0030002	intracellular monoatomic anion homeostasis	1/48	10/18888	0.1	39.35	6.12279	0.0251302	0.0748949	0.039239	KCNQ1	1	1
BP	GO:0030644	intracellular chloride ion homeostasis	1/48	10/18888	0.1	39.35	6.12279	0.0251302	0.0748949	0.039239	KCNQ1	1	1
BP	GO:0031666	positive regulation of lipopolysaccharide-mediated signaling pathway	1/48	10/18888	0.1	39.35	6.12279	0.0251302	0.0748949	0.039239	BMP6	1	1
BP	GO:0032025	response to cobalt ion	1/48	10/18888	0.1	39.35	6.12279	0.0251302	0.0748949	0.039239	CASP8	1	1
BP	GO:0034351	negative regulation of glial cell apoptotic process	1/48	10/18888	0.1	39.35	6.12279	0.0251302	0.0748949	0.039239	CCL2	1	1
BP	GO:0034356	NAD biosynthesis via nicotinamide riboside salvage pathway	1/48	10/18888	0.1	39.35	6.12279	0.0251302	0.0748949	0.039239	NNMT	1	1
BP	GO:0035747	natural killer cell chemotaxis	1/48	10/18888	0.1	39.35	6.12279	0.0251302	0.0748949	0.039239	CCL2	1	1
BP	GO:0036109	alpha-linolenic acid metabolic process	1/48	10/18888	0.1	39.35	6.12279	0.0251302	0.0748949	0.039239	ABCD1	1	1
BP	GO:0038063	collagen-activated tyrosine kinase receptor signaling pathway	1/48	10/18888	0.1	39.35	6.12279	0.0251302	0.0748949	0.039239	COL1A1	1	1
BP	GO:0044650	adhesion of symbiont to host cell	1/48	10/18888	0.1	39.35	6.12279	0.0251302	0.0748949	0.039239	ICAM1	1	1
BP	GO:0045657	positive regulation of monocyte differentiation	1/48	10/18888	0.1	39.35	6.12279	0.0251302	0.0748949	0.039239	HLA-DRB1	1	1
BP	GO:0060346	bone trabecula formation	1/48	10/18888	0.1	39.35	6.12279	0.0251302	0.0748949	0.039239	COL1A1	1	1
BP	GO:0060768	regulation of epithelial cell proliferation involved in prostate gland development	1/48	10/18888	0.1	39.35	6.12279	0.0251302	0.0748949	0.039239	AR	1	1
BP	GO:0061299	retina vasculature morphogenesis in camera-type eye	1/48	10/18888	0.1	39.35	6.12279	0.0251302	0.0748949	0.039239	CYP1B1	1	1
BP	GO:0070339	response to bacterial lipopeptide	1/48	10/18888	0.1	39.35	6.12279	0.0251302	0.0748949	0.039239	CD36	1	1
BP	GO:0070432	regulation of nucleotide-binding oligomerization domain containing 2 signaling pathway	1/48	10/18888	0.1	39.35	6.12279	0.0251302	0.0748949	0.039239	TLR4	1	1
BP	GO:0070729	cyclic nucleotide transport	1/48	10/18888	0.1	39.35	6.12279	0.0251302	0.0748949	0.039239	ABCC4	1	1
BP	GO:0071220	cellular response to bacterial lipoprotein	1/48	10/18888	0.1	39.35	6.12279	0.0251302	0.0748949	0.039239	CD36	1	1
BP	GO:0071221	cellular response to bacterial lipopeptide	1/48	10/18888	0.1	39.35	6.12279	0.0251302	0.0748949	0.039239	CD36	1	1
BP	GO:0090269	fibroblast growth factor production	1/48	10/18888	0.1	39.35	6.12279	0.0251302	0.0748949	0.039239	PTGS2	1	1
BP	GO:0090270	regulation of fibroblast growth factor production	1/48	10/18888	0.1	39.35	6.12279	0.0251302	0.0748949	0.039239	PTGS2	1	1
BP	GO:0097267	omega-hydroxylase P450 pathway	1/48	10/18888	0.1	39.35	6.12279	0.0251302	0.0748949	0.039239	CYP1B1	1	1
BP	GO:1901329	regulation of odontoblast differentiation	1/48	10/18888	0.1	39.35	6.12279	0.0251302	0.0748949	0.039239	SERPINE1	1	1
BP	GO:1903799	negative regulation of miRNA processing	1/48	10/18888	0.1	39.35	6.12279	0.0251302	0.0748949	0.039239	TP53	1	1
BP	GO:2000048	negative regulation of cell-cell adhesion mediated by cadherin	1/48	10/18888	0.1	39.35	6.12279	0.0251302	0.0748949	0.039239	BMP6	1	1
BP	GO:2000425	regulation of apoptotic cell clearance	1/48	10/18888	0.1	39.35	6.12279	0.0251302	0.0748949	0.039239	CCL2	1	1
CC	GO:0019897	extrinsic component of plasma membrane	2/48	102/19894	0.0196078	8.12663	3.54874	0.0251958	0.0974057	0.0656943	GNAO1/GNB4	2	0.196078
BP	GO:0045638	negative regulation of myeloid cell differentiation	2/48	97/18888	0.0206186	8.1134	3.54528	0.0252628	0.0751047	0.0393489	TNFRSF11B/TLR4	2	0.206186
BP	GO:0140747	regulation of ncRNA transcription	2/48	97/18888	0.0206186	8.1134	3.54528	0.0252628	0.0751047	0.0393489	TP53/AR	2	0.206186
BP	GO:0060047	heart contraction	3/48	249/18888	0.0120482	4.74096	2.99939	0.0253304	0.0752132	0.0394057	GPX1/ACE/KCNQ1	3	0.120482
MF	GO:0001094	TFIID-class transcription factor complex binding	1/48	10/18522	0.1	38.5875	6.06023	0.0256211	0.127299	0.0850052	TP53	1	1
MF	GO:0015245	fatty acid transmembrane transporter activity	1/48	10/18522	0.1	38.5875	6.06023	0.0256211	0.127299	0.0850052	CD36	1	1
MF	GO:0031434	mitogen-activated protein kinase kinase binding	1/48	10/18522	0.1	38.5875	6.06023	0.0256211	0.127299	0.0850052	ACE	1	1
MF	GO:0031720	haptoglobin binding	1/48	10/18522	0.1	38.5875	6.06023	0.0256211	0.127299	0.0850052	HBB	1	1
MF	GO:0032395	MHC class II receptor activity	1/48	10/18522	0.1	38.5875	6.06023	0.0256211	0.127299	0.0850052	HLA-DRB1	1	1
MF	GO:0043225	ATPase-coupled inorganic anion transmembrane transporter activity	1/48	10/18522	0.1	38.5875	6.06023	0.0256211	0.127299	0.0850052	ABCC4	1	1
BP	GO:0002042	cell migration involved in sprouting angiogenesis	2/48	98/18888	0.0204082	8.03061	3.52212	0.0257479	0.0762654	0.039957	HMOX1/PTGS2	2	0.204082
BP	GO:0006576	biogenic amine metabolic process	2/48	98/18888	0.0204082	8.03061	3.52212	0.0257479	0.0762654	0.039957	KL/KYNU	2	0.204082
CC	GO:0030863	cortical cytoskeleton	2/48	104/19894	0.0192308	7.97035	3.50496	0.0261192	0.0974057	0.0656943	SELE/SLC4A1	2	0.192308
MF	GO:0042626	ATPase-coupled transmembrane transporter activity	2/48	97/18522	0.0206186	7.95619	3.50127	0.0261922	0.127299	0.0850052	ABCD1/ABCC4	2	0.206186
CC	GO:0031838	haptoglobin-hemoglobin complex	1/48	11/19894	0.0909091	37.678	5.98406	0.0262293	0.0974057	0.0656943	HBB	1	0.909091
CC	GO:1904090	peptidase inhibitor complex	1/48	11/19894	0.0909091	37.678	5.98406	0.0262293	0.0974057	0.0656943	SERPINE1	1	0.909091
CC	GO:1905370	serine-type endopeptidase complex	1/48	11/19894	0.0909091	37.678	5.98406	0.0262293	0.0974057	0.0656943	CFH	1	0.909091
BP	GO:0060349	bone morphogenesis	2/48	99/18888	0.020202	7.94949	3.4993	0.0262368	0.0769676	0.0403249	COL1A1/BMP6	2	0.20202
BP	GO:0061337	cardiac conduction	2/48	99/18888	0.020202	7.94949	3.4993	0.0262368	0.0769676	0.0403249	ACE/KCNQ1	2	0.20202
BP	GO:0006721	terpenoid metabolic process	2/48	100/18888	0.02	7.87	3.47679	0.0267294	0.0769676	0.0403249	ALDH1A1/CYP1B1	2	0.2
BP	GO:0050764	regulation of phagocytosis	2/48	100/18888	0.02	7.87	3.47679	0.0267294	0.0769676	0.0403249	CCL2/CD36	2	0.2
BP	GO:1903035	negative regulation of response to wounding	2/48	100/18888	0.02	7.87	3.47679	0.0267294	0.0769676	0.0403249	ALOX5/SERPINE1	2	0.2
BP	GO:0048732	gland development	4/48	449/18888	0.00890869	3.50557	2.7122	0.0269366	0.0769676	0.0403249	BRCA2/GPX1/CYP1B1/AR	4	0.0890869
BP	GO:0006164	purine nucleotide biosynthetic process	3/48	256/18888	0.0117188	4.61133	2.93642	0.0272011	0.0769676	0.0403249	NNMT/KYNU/PPARGC1A	3	0.117188
BP	GO:0043255	regulation of carbohydrate biosynthetic process	2/48	101/18888	0.019802	7.79208	3.45459	0.0272259	0.0769676	0.0403249	NNMT/PPARGC1A	2	0.19802
BP	GO:0120162	positive regulation of cold-induced thermogenesis	2/48	101/18888	0.019802	7.79208	3.45459	0.0272259	0.0769676	0.0403249	CD36/PPARGC1A	2	0.19802
BP	GO:1990868	response to chemokine	2/48	101/18888	0.019802	7.79208	3.45459	0.0272259	0.0769676	0.0403249	CCL2/CXCL8	2	0.19802
BP	GO:1990869	cellular response to chemokine	2/48	101/18888	0.019802	7.79208	3.45459	0.0272259	0.0769676	0.0403249	CCL2/CXCL8	2	0.19802
BP	GO:0001649	osteoblast differentiation	3/48	257/18888	0.0116732	4.59339	2.92761	0.0274742	0.0769676	0.0403249	COL1A1/IGFBP3/BMP6	3	0.116732
CC	GO:0005903	brush border	2/48	107/19894	0.0186916	7.74688	3.44143	0.0275297	0.0974057	0.0656943	CD36/ACE	2	0.186916
BP	GO:0002725	negative regulation of T cell cytokine production	1/48	11/18888	0.0909091	35.7727	5.82278	0.027609	0.0769676	0.0403249	HFE	1	0.909091
BP	GO:0006568	tryptophan metabolic process	1/48	11/18888	0.0909091	35.7727	5.82278	0.027609	0.0769676	0.0403249	KYNU	1	0.909091
BP	GO:0006983	ER overload response	1/48	11/18888	0.0909091	35.7727	5.82278	0.027609	0.0769676	0.0403249	TP53	1	0.909091
BP	GO:0007406	negative regulation of neuroblast proliferation	1/48	11/18888	0.0909091	35.7727	5.82278	0.027609	0.0769676	0.0403249	TP53	1	0.909091
BP	GO:0009176	pyrimidine deoxyribonucleoside monophosphate metabolic process	1/48	11/18888	0.0909091	35.7727	5.82278	0.027609	0.0769676	0.0403249	TYMP	1	0.909091
BP	GO:0015747	urate transport	1/48	11/18888	0.0909091	35.7727	5.82278	0.027609	0.0769676	0.0403249	ABCC4	1	0.909091
BP	GO:0031915	positive regulation of synaptic plasticity	1/48	11/18888	0.0909091	35.7727	5.82278	0.027609	0.0769676	0.0403249	PTGS2	1	0.909091
BP	GO:0032000	positive regulation of fatty acid beta-oxidation	1/48	11/18888	0.0909091	35.7727	5.82278	0.027609	0.0769676	0.0403249	ABCD1	1	0.909091
BP	GO:0032342	aldosterone biosynthetic process	1/48	11/18888	0.0909091	35.7727	5.82278	0.027609	0.0769676	0.0403249	BMP6	1	0.909091
BP	GO:0032493	response to bacterial lipoprotein	1/48	11/18888	0.0909091	35.7727	5.82278	0.027609	0.0769676	0.0403249	CD36	1	0.909091
BP	GO:0033148	positive regulation of intracellular estrogen receptor signaling pathway	1/48	11/18888	0.0909091	35.7727	5.82278	0.027609	0.0769676	0.0403249	AR	1	0.909091
BP	GO:0033327	Leydig cell differentiation	1/48	11/18888	0.0909091	35.7727	5.82278	0.027609	0.0769676	0.0403249	AR	1	0.909091
BP	GO:0034350	regulation of glial cell apoptotic process	1/48	11/18888	0.0909091	35.7727	5.82278	0.027609	0.0769676	0.0403249	CCL2	1	0.909091
BP	GO:0035666	TRIF-dependent toll-like receptor signaling pathway	1/48	11/18888	0.0909091	35.7727	5.82278	0.027609	0.0769676	0.0403249	TLR4	1	0.909091
BP	GO:0036462	TRAIL-activated apoptotic signaling pathway	1/48	11/18888	0.0909091	35.7727	5.82278	0.027609	0.0769676	0.0403249	CASP8	1	0.909091
BP	GO:0042167	heme catabolic process	1/48	11/18888	0.0909091	35.7727	5.82278	0.027609	0.0769676	0.0403249	HMOX1	1	0.909091
BP	GO:0042447	hormone catabolic process	1/48	11/18888	0.0909091	35.7727	5.82278	0.027609	0.0769676	0.0403249	ACE	1	0.909091
BP	GO:0042939	tripeptide transport	1/48	11/18888	0.0909091	35.7727	5.82278	0.027609	0.0769676	0.0403249	ABCC4	1	0.909091
BP	GO:0046149	pigment catabolic process	1/48	11/18888	0.0909091	35.7727	5.82278	0.027609	0.0769676	0.0403249	HMOX1	1	0.909091
BP	GO:0046477	glycosylceramide catabolic process	1/48	11/18888	0.0909091	35.7727	5.82278	0.027609	0.0769676	0.0403249	GLA	1	0.909091
BP	GO:0051095	regulation of helicase activity	1/48	11/18888	0.0909091	35.7727	5.82278	0.027609	0.0769676	0.0403249	TP53	1	0.909091
BP	GO:0051593	response to folic acid	1/48	11/18888	0.0909091	35.7727	5.82278	0.027609	0.0769676	0.0403249	GPX1	1	0.909091
BP	GO:0060601	lateral sprouting from an epithelium	1/48	11/18888	0.0909091	35.7727	5.82278	0.027609	0.0769676	0.0403249	AR	1	0.909091
BP	GO:0060736	prostate gland growth	1/48	11/18888	0.0909091	35.7727	5.82278	0.027609	0.0769676	0.0403249	AR	1	0.909091
BP	GO:0060742	epithelial cell differentiation involved in prostate gland development	1/48	11/18888	0.0909091	35.7727	5.82278	0.027609	0.0769676	0.0403249	AR	1	0.909091
BP	GO:0060767	epithelial cell proliferation involved in prostate gland development	1/48	11/18888	0.0909091	35.7727	5.82278	0.027609	0.0769676	0.0403249	AR	1	0.909091
BP	GO:0062100	positive regulation of programmed necrotic cell death	1/48	11/18888	0.0909091	35.7727	5.82278	0.027609	0.0769676	0.0403249	TP53	1	0.909091
BP	GO:0070189	kynurenine metabolic process	1/48	11/18888	0.0909091	35.7727	5.82278	0.027609	0.0769676	0.0403249	KYNU	1	0.909091
BP	GO:0071838	cell proliferation in bone marrow	1/48	11/18888	0.0909091	35.7727	5.82278	0.027609	0.0769676	0.0403249	ACE	1	0.909091
BP	GO:0071872	cellular response to epinephrine stimulus	1/48	11/18888	0.0909091	35.7727	5.82278	0.027609	0.0769676	0.0403249	KCNQ1	1	0.909091
BP	GO:0097278	complement-dependent cytotoxicity	1/48	11/18888	0.0909091	35.7727	5.82278	0.027609	0.0769676	0.0403249	CFH	1	0.909091
BP	GO:0099624	atrial cardiac muscle cell membrane repolarization	1/48	11/18888	0.0909091	35.7727	5.82278	0.027609	0.0769676	0.0403249	KCNQ1	1	0.909091
BP	GO:1900119	positive regulation of execution phase of apoptosis	1/48	11/18888	0.0909091	35.7727	5.82278	0.027609	0.0769676	0.0403249	TP53	1	0.909091
BP	GO:1904464	regulation of matrix metallopeptidase secretion	1/48	11/18888	0.0909091	35.7727	5.82278	0.027609	0.0769676	0.0403249	TLR4	1	0.909091
BP	GO:1990773	matrix metallopeptidase secretion	1/48	11/18888	0.0909091	35.7727	5.82278	0.027609	0.0769676	0.0403249	TLR4	1	0.909091
BP	GO:2000169	regulation of peptidyl-cysteine S-nitrosylation	1/48	11/18888	0.0909091	35.7727	5.82278	0.027609	0.0769676	0.0403249	ACE	1	0.909091
BP	GO:2000343	positive regulation of chemokine (C-X-C motif) ligand 2 production	1/48	11/18888	0.0909091	35.7727	5.82278	0.027609	0.0769676	0.0403249	TLR4	1	0.909091
BP	GO:2000833	positive regulation of steroid hormone secretion	1/48	11/18888	0.0909091	35.7727	5.82278	0.027609	0.0769676	0.0403249	BMP6	1	0.909091
BP	GO:2001171	positive regulation of ATP biosynthetic process	1/48	11/18888	0.0909091	35.7727	5.82278	0.027609	0.0769676	0.0403249	PPARGC1A	1	0.909091
BP	GO:0008630	intrinsic apoptotic signaling pathway in response to DNA damage	2/48	102/18888	0.0196078	7.71569	3.43269	0.0277261	0.0772049	0.0404493	BRCA2/TP53	2	0.196078
BP	GO:0010720	positive regulation of cell development	4/48	454/18888	0.00881057	3.46696	2.6856	0.0279045	0.0775231	0.0406159	HLA-DRB1/IL1B/CASP8/ACE	4	0.0881057
BP	GO:0072594	establishment of protein localization to organelle	4/48	454/18888	0.00881057	3.46696	2.6856	0.0279045	0.0775231	0.0406159	BRCA2/PTGS2/CD36/TP53	4	0.0881057
CC	GO:0016605	PML body	2/48	108/19894	0.0185185	7.67515	3.42081	0.0280066	0.0974057	0.0656943	TP53/PPARGC1A	2	0.185185
BP	GO:0097305	response to alcohol	3/48	259/18888	0.011583	4.55792	2.91013	0.028025	0.0777685	0.0407445	CASP8/ACE/CYP1B1	3	0.11583
BP	GO:0048568	embryonic organ development	4/48	455/18888	0.00879121	3.45934	2.68033	0.0281005	0.0778887	0.0408075	CXCL8/TP53/CASP8/KCNQ1	4	0.0879121
MF	GO:0001851	complement component C3b binding	1/48	11/18522	0.0909091	35.0795	5.76299	0.0281476	0.127299	0.0850052	CFH	1	0.909091
MF	GO:0005221	intracellular cyclic nucleotide-activated monoatomic cation channel activity	1/48	11/18522	0.0909091	35.0795	5.76299	0.0281476	0.127299	0.0850052	CNGB1	1	0.909091
MF	GO:0034056	estrogen response element binding	1/48	11/18522	0.0909091	35.0795	5.76299	0.0281476	0.127299	0.0850052	AR	1	0.909091
MF	GO:0035673	oligopeptide transmembrane transporter activity	1/48	11/18522	0.0909091	35.0795	5.76299	0.0281476	0.127299	0.0850052	ABCC4	1	0.909091
MF	GO:0042608	T cell receptor binding	1/48	11/18522	0.0909091	35.0795	5.76299	0.0281476	0.127299	0.0850052	HLA-DRB1	1	0.909091
MF	GO:0043855	cyclic nucleotide-activated monoatomic ion channel activity	1/48	11/18522	0.0909091	35.0795	5.76299	0.0281476	0.127299	0.0850052	CNGB1	1	0.909091
MF	GO:0048407	platelet-derived growth factor binding	1/48	11/18522	0.0909091	35.0795	5.76299	0.0281476	0.127299	0.0850052	COL1A1	1	0.909091
MF	GO:0097371	MDM2/MDM4 family protein binding	1/48	11/18522	0.0909091	35.0795	5.76299	0.0281476	0.127299	0.0850052	TP53	1	0.909091
MF	GO:0140666	annealing activity	1/48	11/18522	0.0909091	35.0795	5.76299	0.0281476	0.127299	0.0850052	TP53	1	0.909091
MF	GO:1990459	transferrin receptor binding	1/48	11/18522	0.0909091	35.0795	5.76299	0.0281476	0.127299	0.0850052	HFE	1	0.909091
BP	GO:0003015	heart process	3/48	260/18888	0.0115385	4.54038	2.90145	0.0283025	0.0783588	0.0410538	GPX1/ACE/KCNQ1	3	0.115385
CC	GO:0005583	fibrillar collagen trimer	1/48	12/19894	0.0833333	34.5382	5.71524	0.0285801	0.0974057	0.0656943	COL1A1	1	0.833333
CC	GO:0005833	hemoglobin complex	1/48	12/19894	0.0833333	34.5382	5.71524	0.0285801	0.0974057	0.0656943	HBB	1	0.833333
CC	GO:0098643	banded collagen fibril	1/48	12/19894	0.0833333	34.5382	5.71524	0.0285801	0.0974057	0.0656943	COL1A1	1	0.833333
BP	GO:0002027	regulation of heart rate	2/48	104/18888	0.0192308	7.56731	3.38978	0.0287375	0.0793813	0.0415895	ACE/KCNQ1	2	0.192308
BP	GO:0009408	response to heat	2/48	104/18888	0.0192308	7.56731	3.38978	0.0287375	0.0793813	0.0415895	HMOX1/PTGS2	2	0.192308
BP	GO:1903522	regulation of blood circulation	3/48	262/18888	0.0114504	4.50573	2.88423	0.0288621	0.0796345	0.0417221	PTGS2/ACE/KCNQ1	3	0.114504
BP	GO:0045639	positive regulation of myeloid cell differentiation	2/48	105/18888	0.0190476	7.49524	3.36875	0.0292488	0.0800739	0.0419523	HLA-DRB1/CASP8	2	0.190476
BP	GO:0090100	positive regulation of transmembrane receptor protein serine/threonine kinase signaling pathway	2/48	105/18888	0.0190476	7.49524	3.36875	0.0292488	0.0800739	0.0419523	HFE/BMP6	2	0.190476
BP	GO:1901222	regulation of non-canonical NF-kappaB signal transduction	2/48	105/18888	0.0190476	7.49524	3.36875	0.0292488	0.0800739	0.0419523	IL1B/TLR4	2	0.190476
BP	GO:0072522	purine-containing compound biosynthetic process	3/48	264/18888	0.0113636	4.47159	2.86718	0.0294276	0.0800739	0.0419523	NNMT/KYNU/PPARGC1A	3	0.113636
BP	GO:0051051	negative regulation of transport	4/48	462/18888	0.00865801	3.40693	2.64381	0.0294963	0.0800739	0.0419523	IL1B/PTGS2/CD36/ACE	4	0.0865801
MF	GO:0022804	active transmembrane transporter activity	4/48	454/18522	0.00881057	3.39978	2.63886	0.0296894	0.127299	0.0850052	ABCD1/SLC12A1/SLC4A1/ABCC4	4	0.0881057
BP	GO:0019395	fatty acid oxidation	2/48	106/18888	0.0188679	7.42453	3.348	0.0297637	0.0800739	0.0419523	ABCD1/PPARGC1A	2	0.188679
BP	GO:0032526	response to retinoic acid	2/48	106/18888	0.0188679	7.42453	3.348	0.0297637	0.0800739	0.0419523	COL1A1/BMP6	2	0.188679
BP	GO:0097306	cellular response to alcohol	2/48	106/18888	0.0188679	7.42453	3.348	0.0297637	0.0800739	0.0419523	ACE/CYP1B1	2	0.188679
BP	GO:0002424	T cell mediated immune response to tumor cell	1/48	12/18888	0.0833333	32.7917	5.56046	0.0300815	0.0800739	0.0419523	HLA-DRB1	1	0.833333
BP	GO:0003084	positive regulation of systemic arterial blood pressure	1/48	12/18888	0.0833333	32.7917	5.56046	0.0300815	0.0800739	0.0419523	ACE	1	0.833333
BP	GO:0006705	mineralocorticoid biosynthetic process	1/48	12/18888	0.0833333	32.7917	5.56046	0.0300815	0.0800739	0.0419523	BMP6	1	0.833333
BP	GO:0009650	UV protection	1/48	12/18888	0.0833333	32.7917	5.56046	0.0300815	0.0800739	0.0419523	GPX1	1	0.833333
BP	GO:0010572	positive regulation of platelet activation	1/48	12/18888	0.0833333	32.7917	5.56046	0.0300815	0.0800739	0.0419523	TLR4	1	0.833333
BP	GO:0033083	regulation of immature T cell proliferation	1/48	12/18888	0.0833333	32.7917	5.56046	0.0300815	0.0800739	0.0419523	IL1B	1	0.833333
BP	GO:0033084	regulation of immature T cell proliferation in thymus	1/48	12/18888	0.0833333	32.7917	5.56046	0.0300815	0.0800739	0.0419523	IL1B	1	0.833333
BP	GO:0033145	positive regulation of intracellular steroid hormone receptor signaling pathway	1/48	12/18888	0.0833333	32.7917	5.56046	0.0300815	0.0800739	0.0419523	AR	1	0.833333
BP	GO:0033869	nucleoside bisphosphate catabolic process	1/48	12/18888	0.0833333	32.7917	5.56046	0.0300815	0.0800739	0.0419523	ABCD1	1	0.833333
BP	GO:0034031	ribonucleoside bisphosphate catabolic process	1/48	12/18888	0.0833333	32.7917	5.56046	0.0300815	0.0800739	0.0419523	ABCD1	1	0.833333
BP	GO:0034034	purine nucleoside bisphosphate catabolic process	1/48	12/18888	0.0833333	32.7917	5.56046	0.0300815	0.0800739	0.0419523	ABCD1	1	0.833333
BP	GO:0035112	genitalia morphogenesis	1/48	12/18888	0.0833333	32.7917	5.56046	0.0300815	0.0800739	0.0419523	AR	1	0.833333
BP	GO:0035933	glucocorticoid secretion	1/48	12/18888	0.0833333	32.7917	5.56046	0.0300815	0.0800739	0.0419523	KCNQ1	1	0.833333
BP	GO:0042487	regulation of odontogenesis of dentin-containing tooth	1/48	12/18888	0.0833333	32.7917	5.56046	0.0300815	0.0800739	0.0419523	TNFRSF11B	1	0.833333
BP	GO:0043380	regulation of memory T cell differentiation	1/48	12/18888	0.0833333	32.7917	5.56046	0.0300815	0.0800739	0.0419523	HLA-DRB1	1	0.833333
BP	GO:0043589	skin morphogenesis	1/48	12/18888	0.0833333	32.7917	5.56046	0.0300815	0.0800739	0.0419523	COL1A1	1	0.833333
BP	GO:0071236	cellular response to antibiotic	1/48	12/18888	0.0833333	32.7917	5.56046	0.0300815	0.0800739	0.0419523	TP53	1	0.833333
BP	GO:0071394	cellular response to testosterone stimulus	1/48	12/18888	0.0833333	32.7917	5.56046	0.0300815	0.0800739	0.0419523	AR	1	0.833333
BP	GO:0097264	self proteolysis	1/48	12/18888	0.0833333	32.7917	5.56046	0.0300815	0.0800739	0.0419523	CASP8	1	0.833333
BP	GO:0106014	regulation of inflammatory response to wounding	1/48	12/18888	0.0833333	32.7917	5.56046	0.0300815	0.0800739	0.0419523	ALOX5	1	0.833333
BP	GO:1900121	negative regulation of receptor binding	1/48	12/18888	0.0833333	32.7917	5.56046	0.0300815	0.0800739	0.0419523	HFE	1	0.833333
BP	GO:1901031	regulation of response to reactive oxygen species	1/48	12/18888	0.0833333	32.7917	5.56046	0.0300815	0.0800739	0.0419523	CD36	1	0.833333
BP	GO:1901503	ether biosynthetic process	1/48	12/18888	0.0833333	32.7917	5.56046	0.0300815	0.0800739	0.0419523	ALOX5	1	0.833333
BP	GO:1990535	neuron projection maintenance	1/48	12/18888	0.0833333	32.7917	5.56046	0.0300815	0.0800739	0.0419523	ABCD1	1	0.833333
BP	GO:0008637	apoptotic mitochondrial changes	2/48	107/18888	0.0186916	7.35514	3.32751	0.0302823	0.0802671	0.0420536	TP53/GPX1	2	0.186916
BP	GO:0030316	osteoclast differentiation	2/48	107/18888	0.0186916	7.35514	3.32751	0.0302823	0.0802671	0.0420536	TNFRSF11B/TLR4	2	0.186916
BP	GO:0032386	regulation of intracellular transport	3/48	267/18888	0.011236	4.42135	2.84193	0.030287	0.0802671	0.0420536	IL1B/PTGS2/CD36	3	0.11236
BP	GO:0070663	regulation of leukocyte proliferation	3/48	267/18888	0.011236	4.42135	2.84193	0.030287	0.0802671	0.0420536	HLA-DRB1/IL1B/TLR4	3	0.11236
MF	GO:0015132	prostaglandin transmembrane transporter activity	1/48	12/18522	0.0833333	32.1562	5.50307	0.0306677	0.127299	0.0850052	ABCC4	1	0.833333
MF	GO:0070008	serine-type exopeptidase activity	1/48	12/18522	0.0833333	32.1562	5.50307	0.0306677	0.127299	0.0850052	ACE	1	0.833333
MF	GO:0070700	BMP receptor binding	1/48	12/18522	0.0833333	32.1562	5.50307	0.0306677	0.127299	0.0850052	BMP6	1	0.833333
MF	GO:0140829	bicarbonate:monoatomic anion antiporter activity	1/48	12/18522	0.0833333	32.1562	5.50307	0.0306677	0.127299	0.0850052	SLC4A1	1	0.833333
MF	GO:0140900	chloride:bicarbonate antiporter activity	1/48	12/18522	0.0833333	32.1562	5.50307	0.0306677	0.127299	0.0850052	SLC4A1	1	0.833333
MF	GO:1902282	voltage-gated potassium channel activity involved in ventricular cardiac muscle cell action potential repolarization	1/48	12/18522	0.0833333	32.1562	5.50307	0.0306677	0.127299	0.0850052	KCNQ1	1	0.833333
BP	GO:0051960	regulation of nervous system development	4/48	468/18888	0.00854701	3.36325	2.61306	0.0307251	0.0812701	0.0425791	TYMP/IL1B/TP53/ACE	4	0.0854701
BP	GO:0010586	miRNA metabolic process	2/48	108/18888	0.0185185	7.28704	3.30729	0.0308044	0.0812701	0.0425791	TP53/AR	2	0.185185
BP	GO:0039531	regulation of cytoplasmic pattern recognition receptor signaling pathway	2/48	108/18888	0.0185185	7.28704	3.30729	0.0308044	0.0812701	0.0425791	CD36/TLR4	2	0.185185
BP	GO:0018108	peptidyl-tyrosine phosphorylation	3/48	269/18888	0.0111524	4.38848	2.8253	0.0308672	0.0812701	0.0425791	CD36/TP53/BMP6	3	0.111524
BP	GO:0032868	response to insulin	3/48	269/18888	0.0111524	4.38848	2.8253	0.0308672	0.0812701	0.0425791	COL1A1/IL1B/KCNQ1	3	0.111524
BP	GO:0034976	response to endoplasmic reticulum stress	3/48	269/18888	0.0111524	4.38848	2.8253	0.0308672	0.0812701	0.0425791	CXCL8/TP53/ALOX5	3	0.111524
CC	GO:1905286	serine-type peptidase complex	1/48	13/19894	0.0769231	31.8814	5.47752	0.0309253	0.103291	0.0696634	CFH	1	0.769231
BP	GO:0032760	positive regulation of tumor necrosis factor production	2/48	109/18888	0.0183486	7.22018	3.28732	0.0313301	0.0817759	0.0428441	CD36/TLR4	2	0.183486
BP	GO:1902476	chloride transmembrane transport	2/48	109/18888	0.0183486	7.22018	3.28732	0.0313301	0.0817759	0.0428441	SLC12A1/SLC4A1	2	0.183486
MF	GO:0005496	steroid binding	2/48	107/18522	0.0186916	7.21262	3.28513	0.0313867	0.127299	0.0850052	KL/AR	2	0.186916
BP	GO:0018212	peptidyl-tyrosine modification	3/48	271/18888	0.0110701	4.35609	2.80883	0.0314533	0.0817759	0.0428441	CD36/TP53/BMP6	3	0.110701
BP	GO:0048144	fibroblast proliferation	2/48	110/18888	0.0181818	7.15455	3.2676	0.0318595	0.0817759	0.0428441	TP53/GPX1	2	0.181818
BP	GO:1901988	negative regulation of cell cycle phase transition	3/48	273/18888	0.010989	4.32418	2.79251	0.0320453	0.0817759	0.0428441	BRCA2/CCL2/TP53	3	0.10989
BP	GO:0001938	positive regulation of endothelial cell proliferation	2/48	111/18888	0.018018	7.09009	3.24813	0.0323923	0.0817759	0.0428441	HMOX1/BMP6	2	0.18018
BP	GO:0045445	myoblast differentiation	2/48	111/18888	0.018018	7.09009	3.24813	0.0323923	0.0817759	0.0428441	IGFBP3/GPX1	2	0.18018
BP	GO:0090277	positive regulation of peptide hormone secretion	2/48	111/18888	0.018018	7.09009	3.24813	0.0323923	0.0817759	0.0428441	HLA-DRB1/HFE	2	0.18018
BP	GO:0090398	cellular senescence	2/48	111/18888	0.018018	7.09009	3.24813	0.0323923	0.0817759	0.0428441	BRCA2/TP53	2	0.18018
BP	GO:0001696	gastric acid secretion	1/48	13/18888	0.0769231	30.2692	5.32845	0.032548	0.0817759	0.0428441	KCNQ1	1	0.769231
BP	GO:0002664	regulation of T cell tolerance induction	1/48	13/18888	0.0769231	30.2692	5.32845	0.032548	0.0817759	0.0428441	HLA-B	1	0.769231
BP	GO:0006521	regulation of cellular amino acid metabolic process	1/48	13/18888	0.0769231	30.2692	5.32845	0.032548	0.0817759	0.0428441	SLC7A7	1	0.769231
BP	GO:0006586	indolalkylamine metabolic process	1/48	13/18888	0.0769231	30.2692	5.32845	0.032548	0.0817759	0.0428441	KYNU	1	0.769231
BP	GO:0006787	porphyrin-containing compound catabolic process	1/48	13/18888	0.0769231	30.2692	5.32845	0.032548	0.0817759	0.0428441	HMOX1	1	0.769231
BP	GO:0014004	microglia differentiation	1/48	13/18888	0.0769231	30.2692	5.32845	0.032548	0.0817759	0.0428441	TLR4	1	0.769231
BP	GO:0032306	regulation of prostaglandin secretion	1/48	13/18888	0.0769231	30.2692	5.32845	0.032548	0.0817759	0.0428441	IL1B	1	0.769231
BP	GO:0032308	positive regulation of prostaglandin secretion	1/48	13/18888	0.0769231	30.2692	5.32845	0.032548	0.0817759	0.0428441	IL1B	1	0.769231
BP	GO:0032341	aldosterone metabolic process	1/48	13/18888	0.0769231	30.2692	5.32845	0.032548	0.0817759	0.0428441	BMP6	1	0.769231
BP	GO:0032490	detection of molecule of bacterial origin	1/48	13/18888	0.0769231	30.2692	5.32845	0.032548	0.0817759	0.0428441	TLR4	1	0.769231
BP	GO:0032769	negative regulation of monooxygenase activity	1/48	13/18888	0.0769231	30.2692	5.32845	0.032548	0.0817759	0.0428441	GLA	1	0.769231
BP	GO:0033015	tetrapyrrole catabolic process	1/48	13/18888	0.0769231	30.2692	5.32845	0.032548	0.0817759	0.0428441	HMOX1	1	0.769231
BP	GO:0033079	immature T cell proliferation	1/48	13/18888	0.0769231	30.2692	5.32845	0.032548	0.0817759	0.0428441	IL1B	1	0.769231
BP	GO:0033080	immature T cell proliferation in thymus	1/48	13/18888	0.0769231	30.2692	5.32845	0.032548	0.0817759	0.0428441	IL1B	1	0.769231
BP	GO:0035845	photoreceptor cell outer segment organization	1/48	13/18888	0.0769231	30.2692	5.32845	0.032548	0.0817759	0.0428441	CNGB1	1	0.769231
BP	GO:0036006	cellular response to macrophage colony-stimulating factor stimulus	1/48	13/18888	0.0769231	30.2692	5.32845	0.032548	0.0817759	0.0428441	TLR4	1	0.769231
BP	GO:0043379	memory T cell differentiation	1/48	13/18888	0.0769231	30.2692	5.32845	0.032548	0.0817759	0.0428441	HLA-DRB1	1	0.769231
BP	GO:0043650	dicarboxylic acid biosynthetic process	1/48	13/18888	0.0769231	30.2692	5.32845	0.032548	0.0817759	0.0428441	KYNU	1	0.769231
BP	GO:0044406	adhesion of symbiont to host	1/48	13/18888	0.0769231	30.2692	5.32845	0.032548	0.0817759	0.0428441	ICAM1	1	0.769231
BP	GO:0045986	negative regulation of smooth muscle contraction	1/48	13/18888	0.0769231	30.2692	5.32845	0.032548	0.0817759	0.0428441	PTGS2	1	0.769231
BP	GO:0051918	negative regulation of fibrinolysis	1/48	13/18888	0.0769231	30.2692	5.32845	0.032548	0.0817759	0.0428441	SERPINE1	1	0.769231
BP	GO:0060100	positive regulation of phagocytosis, engulfment	1/48	13/18888	0.0769231	30.2692	5.32845	0.032548	0.0817759	0.0428441	CD36	1	0.769231
BP	GO:0060965	negative regulation of miRNA-mediated gene silencing	1/48	13/18888	0.0769231	30.2692	5.32845	0.032548	0.0817759	0.0428441	TP53	1	0.769231
BP	GO:0061430	bone trabecula morphogenesis	1/48	13/18888	0.0769231	30.2692	5.32845	0.032548	0.0817759	0.0428441	COL1A1	1	0.769231
BP	GO:0070234	positive regulation of T cell apoptotic process	1/48	13/18888	0.0769231	30.2692	5.32845	0.032548	0.0817759	0.0428441	TP53	1	0.769231
BP	GO:0070243	regulation of thymocyte apoptotic process	1/48	13/18888	0.0769231	30.2692	5.32845	0.032548	0.0817759	0.0428441	TP53	1	0.769231
BP	GO:0070294	renal sodium ion absorption	1/48	13/18888	0.0769231	30.2692	5.32845	0.032548	0.0817759	0.0428441	KCNQ1	1	0.769231
BP	GO:0070486	leukocyte aggregation	1/48	13/18888	0.0769231	30.2692	5.32845	0.032548	0.0817759	0.0428441	IL1B	1	0.769231
BP	GO:0071389	cellular response to mineralocorticoid stimulus	1/48	13/18888	0.0769231	30.2692	5.32845	0.032548	0.0817759	0.0428441	ACE	1	0.769231
BP	GO:0097202	activation of cysteine-type endopeptidase activity	1/48	13/18888	0.0769231	30.2692	5.32845	0.032548	0.0817759	0.0428441	CASP8	1	0.769231
BP	GO:0106049	regulation of cellular response to osmotic stress	1/48	13/18888	0.0769231	30.2692	5.32845	0.032548	0.0817759	0.0428441	PTGS2	1	0.769231
BP	GO:1903238	positive regulation of leukocyte tethering or rolling	1/48	13/18888	0.0769231	30.2692	5.32845	0.032548	0.0817759	0.0428441	SELE	1	0.769231
BP	GO:1903377	negative regulation of oxidative stress-induced neuron intrinsic apoptotic signaling pathway	1/48	13/18888	0.0769231	30.2692	5.32845	0.032548	0.0817759	0.0428441	PYCR1	1	0.769231
BP	GO:1905155	positive regulation of membrane invagination	1/48	13/18888	0.0769231	30.2692	5.32845	0.032548	0.0817759	0.0428441	CD36	1	0.769231
BP	GO:2001198	regulation of dendritic cell differentiation	1/48	13/18888	0.0769231	30.2692	5.32845	0.032548	0.0817759	0.0428441	HLA-B	1	0.769231
BP	GO:0014013	regulation of gliogenesis	2/48	112/18888	0.0178571	7.02679	3.2289	0.0329287	0.0825609	0.0432553	IL1B/TP53	2	0.178571
BP	GO:1902106	negative regulation of leukocyte differentiation	2/48	112/18888	0.0178571	7.02679	3.2289	0.0329287	0.0825609	0.0432553	TNFRSF11B/TLR4	2	0.178571
MF	GO:0008035	high-density lipoprotein particle binding	1/48	13/18522	0.0769231	29.6827	5.27318	0.0331814	0.127299	0.0850052	CD36	1	0.769231
MF	GO:0031994	insulin-like growth factor I binding	1/48	13/18522	0.0769231	29.6827	5.27318	0.0331814	0.127299	0.0850052	IGFBP3	1	0.769231
MF	GO:0035325	Toll-like receptor binding	1/48	13/18522	0.0769231	29.6827	5.27318	0.0331814	0.127299	0.0850052	CD36	1	0.769231
MF	GO:0039706	co-receptor binding	1/48	13/18522	0.0769231	29.6827	5.27318	0.0331814	0.127299	0.0850052	HFE	1	0.769231
MF	GO:0061459	L-arginine transmembrane transporter activity	1/48	13/18522	0.0769231	29.6827	5.27318	0.0331814	0.127299	0.0850052	SLC7A7	1	0.769231
MF	GO:0071714	icosanoid transmembrane transporter activity	1/48	13/18522	0.0769231	29.6827	5.27318	0.0331814	0.127299	0.0850052	ABCC4	1	0.769231
CC	GO:0000800	lateral element	1/48	14/19894	0.0714286	29.6042	5.26525	0.033265	0.108927	0.0734646	BRCA2	1	0.714286
BP	GO:0002793	positive regulation of peptide secretion	2/48	113/18888	0.0176991	6.9646	3.20991	0.0334686	0.0835677	0.0437829	HLA-DRB1/HFE	2	0.176991
BP	GO:0035249	synaptic transmission, glutamatergic	2/48	113/18888	0.0176991	6.9646	3.20991	0.0334686	0.0835677	0.0437829	CCL2/PTGS2	2	0.176991
BP	GO:0062014	negative regulation of small molecule metabolic process	2/48	113/18888	0.0176991	6.9646	3.20991	0.0334686	0.0835677	0.0437829	TP53/SLC4A1	2	0.176991
BP	GO:1903557	positive regulation of tumor necrosis factor superfamily cytokine production	2/48	113/18888	0.0176991	6.9646	3.20991	0.0334686	0.0835677	0.0437829	CD36/TLR4	2	0.176991
BP	GO:0042113	B cell activation	3/48	278/18888	0.0107914	4.2464	2.75241	0.0335509	0.0836868	0.0438452	TP53/CASP8/TLR4	3	0.107914
BP	GO:0042752	regulation of circadian rhythm	2/48	114/18888	0.0175439	6.90351	3.19114	0.034012	0.0847494	0.0444019	TP53/PPARGC1A	2	0.175439
BP	GO:0046634	regulation of alpha-beta T cell activation	2/48	115/18888	0.0173913	6.84348	3.1726	0.0345588	0.0850401	0.0445542	HLA-DRB1/HFE	2	0.173913
BP	GO:2000278	regulation of DNA biosynthetic process	2/48	115/18888	0.0173913	6.84348	3.1726	0.0345588	0.0850401	0.0445542	TP53/CYP1B1	2	0.173913
BP	GO:0000722	telomere maintenance via recombination	1/48	14/18888	0.0714286	28.1071	5.12127	0.0350082	0.0850401	0.0445542	BRCA2	1	0.714286
BP	GO:0001833	inner cell mass cell proliferation	1/48	14/18888	0.0714286	28.1071	5.12127	0.0350082	0.0850401	0.0445542	BRCA2	1	0.714286
BP	GO:0008212	mineralocorticoid metabolic process	1/48	14/18888	0.0714286	28.1071	5.12127	0.0350082	0.0850401	0.0445542	BMP6	1	0.714286
BP	GO:0009159	deoxyribonucleoside monophosphate catabolic process	1/48	14/18888	0.0714286	28.1071	5.12127	0.0350082	0.0850401	0.0445542	TYMP	1	0.714286
BP	GO:0015803	branched-chain amino acid transport	1/48	14/18888	0.0714286	28.1071	5.12127	0.0350082	0.0850401	0.0445542	SLC7A7	1	0.714286
BP	GO:0030213	hyaluronan biosynthetic process	1/48	14/18888	0.0714286	28.1071	5.12127	0.0350082	0.0850401	0.0445542	IL1B	1	0.714286
BP	GO:0030238	male sex determination	1/48	14/18888	0.0714286	28.1071	5.12127	0.0350082	0.0850401	0.0445542	AR	1	0.714286
BP	GO:0030497	fatty acid elongation	1/48	14/18888	0.0714286	28.1071	5.12127	0.0350082	0.0850401	0.0445542	ABCD1	1	0.714286
BP	GO:0034116	positive regulation of heterotypic cell-cell adhesion	1/48	14/18888	0.0714286	28.1071	5.12127	0.0350082	0.0850401	0.0445542	IL1B	1	0.714286
BP	GO:0034309	primary alcohol biosynthetic process	1/48	14/18888	0.0714286	28.1071	5.12127	0.0350082	0.0850401	0.0445542	BMP6	1	0.714286
BP	GO:0034616	response to laminar fluid shear stress	1/48	14/18888	0.0714286	28.1071	5.12127	0.0350082	0.0850401	0.0445542	ACE	1	0.714286
BP	GO:0045348	positive regulation of MHC class II biosynthetic process	1/48	14/18888	0.0714286	28.1071	5.12127	0.0350082	0.0850401	0.0445542	TLR4	1	0.714286
BP	GO:0045989	positive regulation of striated muscle contraction	1/48	14/18888	0.0714286	28.1071	5.12127	0.0350082	0.0850401	0.0445542	KCNQ1	1	0.714286
BP	GO:0046598	positive regulation of viral entry into host cell	1/48	14/18888	0.0714286	28.1071	5.12127	0.0350082	0.0850401	0.0445542	HLA-DRB1	1	0.714286
BP	GO:0050930	induction of positive chemotaxis	1/48	14/18888	0.0714286	28.1071	5.12127	0.0350082	0.0850401	0.0445542	CXCL8	1	0.714286
BP	GO:0060149	negative regulation of post-transcriptional gene silencing	1/48	14/18888	0.0714286	28.1071	5.12127	0.0350082	0.0850401	0.0445542	TP53	1	0.714286
BP	GO:0060354	negative regulation of cell adhesion molecule production	1/48	14/18888	0.0714286	28.1071	5.12127	0.0350082	0.0850401	0.0445542	CXCL8	1	0.714286
BP	GO:0060967	negative regulation of gene silencing by regulatory ncRNA	1/48	14/18888	0.0714286	28.1071	5.12127	0.0350082	0.0850401	0.0445542	TP53	1	0.714286
BP	GO:0071871	response to epinephrine	1/48	14/18888	0.0714286	28.1071	5.12127	0.0350082	0.0850401	0.0445542	KCNQ1	1	0.714286
BP	GO:0075294	positive regulation by symbiont of entry into host	1/48	14/18888	0.0714286	28.1071	5.12127	0.0350082	0.0850401	0.0445542	HLA-DRB1	1	0.714286
BP	GO:0090715	immunological memory formation process	1/48	14/18888	0.0714286	28.1071	5.12127	0.0350082	0.0850401	0.0445542	HLA-DRB1	1	0.714286
BP	GO:1900369	negative regulation of post-transcriptional gene silencing by regulatory ncRNA	1/48	14/18888	0.0714286	28.1071	5.12127	0.0350082	0.0850401	0.0445542	TP53	1	0.714286
BP	GO:1901857	positive regulation of cellular respiration	1/48	14/18888	0.0714286	28.1071	5.12127	0.0350082	0.0850401	0.0445542	PPARGC1A	1	0.714286
BP	GO:0034762	regulation of transmembrane transport	4/48	489/18888	0.00817996	3.21881	2.50923	0.0352642	0.085576	0.044835	IL1B/CCL2/ACE/KCNQ1	4	0.0817996
CC	GO:0044754	autolysosome	1/48	15/19894	0.0666667	27.6306	5.07414	0.0355992	0.114328	0.0771076	HLA-DRB1	1	0.666667
BP	GO:0033209	tumor necrosis factor-mediated signaling pathway	2/48	117/18888	0.017094	6.7265	3.13617	0.0356628	0.0864564	0.0452963	TP53/CASP8	2	0.17094
MF	GO:0005344	oxygen carrier activity	1/48	14/18522	0.0714286	27.5625	5.06787	0.0356886	0.127299	0.0850052	HBB	1	0.714286
MF	GO:0008559	ABC-type xenobiotic transporter activity	1/48	14/18522	0.0714286	27.5625	5.06787	0.0356886	0.127299	0.0850052	ABCC4	1	0.714286
MF	GO:0031404	chloride ion binding	1/48	14/18522	0.0714286	27.5625	5.06787	0.0356886	0.127299	0.0850052	ACE	1	0.714286
MF	GO:0034236	protein kinase A catalytic subunit binding	1/48	14/18522	0.0714286	27.5625	5.06787	0.0356886	0.127299	0.0850052	KCNQ1	1	0.714286
BP	GO:0050804	modulation of chemical synaptic transmission	4/48	493/18888	0.00811359	3.1927	2.49008	0.036171	0.0874561	0.04582	IL1B/CCL2/PTGS2/ACE	4	0.0811359
BP	GO:0050830	defense response to Gram-positive bacterium	2/48	118/18888	0.0169492	6.66949	3.11828	0.0362199	0.0874561	0.04582	IL1B/CD36	2	0.169492
BP	GO:0051224	negative regulation of protein transport	2/48	118/18888	0.0169492	6.66949	3.11828	0.0362199	0.0874561	0.04582	IL1B/CD36	2	0.169492
BP	GO:1904659	glucose transmembrane transport	2/48	118/18888	0.0169492	6.66949	3.11828	0.0362199	0.0874561	0.04582	IL1B/ACE	2	0.169492
BP	GO:0099177	regulation of trans-synaptic signaling	4/48	494/18888	0.00809717	3.18623	2.48533	0.0363998	0.0878028	0.0460017	IL1B/CCL2/PTGS2/ACE	4	0.0809717
BP	GO:0061448	connective tissue development	3/48	288/18888	0.0104167	4.09896	2.67496	0.0366717	0.0879947	0.0461022	COL1A1/BMP6/PPARGC1A	3	0.104167
BP	GO:0043500	muscle adaptation	2/48	119/18888	0.0168067	6.61345	3.10059	0.0367804	0.0879947	0.0461022	IL1B/HMOX1	2	0.168067
BP	GO:1903707	negative regulation of hemopoiesis	2/48	119/18888	0.0168067	6.61345	3.10059	0.0367804	0.0879947	0.0461022	TNFRSF11B/TLR4	2	0.168067
BP	GO:0001667	ameboidal-type cell migration	4/48	498/18888	0.00803213	3.16064	2.46643	0.0373236	0.0879947	0.0461022	HMOX1/PTGS2/GPX1/CYP1B1	4	0.0803213
BP	GO:0010717	regulation of epithelial to mesenchymal transition	2/48	120/18888	0.0166667	6.55833	3.0831	0.0373443	0.0879947	0.0461022	COL1A1/IL1B	2	0.166667
BP	GO:0002517	T cell tolerance induction	1/48	15/18888	0.0666667	26.2333	4.93471	0.0374624	0.0879947	0.0461022	HLA-B	1	0.666667
BP	GO:0009404	toxin metabolic process	1/48	15/18888	0.0666667	26.2333	4.93471	0.0374624	0.0879947	0.0461022	CYP1B1	1	0.666667
BP	GO:0015670	carbon dioxide transport	1/48	15/18888	0.0666667	26.2333	4.93471	0.0374624	0.0879947	0.0461022	HBB	1	0.666667
BP	GO:0015671	oxygen transport	1/48	15/18888	0.0666667	26.2333	4.93471	0.0374624	0.0879947	0.0461022	HBB	1	0.666667
BP	GO:0032352	positive regulation of hormone metabolic process	1/48	15/18888	0.0666667	26.2333	4.93471	0.0374624	0.0879947	0.0461022	BMP6	1	0.666667
BP	GO:0032725	positive regulation of granulocyte macrophage colony-stimulating factor production	1/48	15/18888	0.0666667	26.2333	4.93471	0.0374624	0.0879947	0.0461022	IL1B	1	0.666667
BP	GO:0035672	oligopeptide transmembrane transport	1/48	15/18888	0.0666667	26.2333	4.93471	0.0374624	0.0879947	0.0461022	ABCC4	1	0.666667
BP	GO:0038065	collagen-activated signaling pathway	1/48	15/18888	0.0666667	26.2333	4.93471	0.0374624	0.0879947	0.0461022	COL1A1	1	0.666667
BP	GO:0042182	ketone catabolic process	1/48	15/18888	0.0666667	26.2333	4.93471	0.0374624	0.0879947	0.0461022	KYNU	1	0.666667
BP	GO:0042308	negative regulation of protein import into nucleus	1/48	15/18888	0.0666667	26.2333	4.93471	0.0374624	0.0879947	0.0461022	CD36	1	0.666667
BP	GO:0042415	norepinephrine metabolic process	1/48	15/18888	0.0666667	26.2333	4.93471	0.0374624	0.0879947	0.0461022	KL	1	0.666667
BP	GO:0044849	estrous cycle	1/48	15/18888	0.0666667	26.2333	4.93471	0.0374624	0.0879947	0.0461022	CYP1B1	1	0.666667
BP	GO:0046348	amino sugar catabolic process	1/48	15/18888	0.0666667	26.2333	4.93471	0.0374624	0.0879947	0.0461022	ALDH1A1	1	0.666667
BP	GO:0050910	detection of mechanical stimulus involved in sensory perception of sound	1/48	15/18888	0.0666667	26.2333	4.93471	0.0374624	0.0879947	0.0461022	KCNQ1	1	0.666667
BP	GO:0060099	regulation of phagocytosis, engulfment	1/48	15/18888	0.0666667	26.2333	4.93471	0.0374624	0.0879947	0.0461022	CD36	1	0.666667
BP	GO:0060572	morphogenesis of an epithelial bud	1/48	15/18888	0.0666667	26.2333	4.93471	0.0374624	0.0879947	0.0461022	AR	1	0.666667
BP	GO:0070424	regulation of nucleotide-binding domain, leucine rich repeat containing receptor signaling pathway	1/48	15/18888	0.0666667	26.2333	4.93471	0.0374624	0.0879947	0.0461022	TLR4	1	0.666667
BP	GO:0071639	positive regulation of monocyte chemotactic protein-1 production	1/48	15/18888	0.0666667	26.2333	4.93471	0.0374624	0.0879947	0.0461022	IL1B	1	0.666667
BP	GO:0090030	regulation of steroid hormone biosynthetic process	1/48	15/18888	0.0666667	26.2333	4.93471	0.0374624	0.0879947	0.0461022	BMP6	1	0.666667
BP	GO:1903826	L-arginine transmembrane transport	1/48	15/18888	0.0666667	26.2333	4.93471	0.0374624	0.0879947	0.0461022	SLC7A7	1	0.666667
BP	GO:1905153	regulation of membrane invagination	1/48	15/18888	0.0666667	26.2333	4.93471	0.0374624	0.0879947	0.0461022	CD36	1	0.666667
BP	GO:2000402	negative regulation of lymphocyte migration	1/48	15/18888	0.0666667	26.2333	4.93471	0.0374624	0.0879947	0.0461022	CCL2	1	0.666667
BP	GO:0002757	immune response-activating signaling pathway	4/48	500/18888	0.008	3.148	2.45705	0.0377905	0.0886793	0.0464609	HLA-DRB1/CD36/VAV1/TLR4	4	0.08
BP	GO:0002698	negative regulation of immune effector process	2/48	121/18888	0.0165289	6.50413	3.06581	0.0379115	0.0887908	0.0465193	HFE/HLA-B	2	0.165289
BP	GO:0008645	hexose transmembrane transport	2/48	121/18888	0.0165289	6.50413	3.06581	0.0379115	0.0887908	0.0465193	IL1B/ACE	2	0.165289
MF	GO:0003697	single-stranded DNA binding	2/48	119/18522	0.0168067	6.48529	3.05986	0.0381077	0.127299	0.0850052	BRCA2/TP53	2	0.168067
MF	GO:0004029	aldehyde dehydrogenase (NAD+) activity	1/48	15/18522	0.0666667	25.725	4.883	0.0381896	0.127299	0.0850052	ALDH1A1	1	0.666667
MF	GO:0005041	low-density lipoprotein particle receptor activity	1/48	15/18522	0.0666667	25.725	4.883	0.0381896	0.127299	0.0850052	CD36	1	0.666667
MF	GO:0010484	histone H3 acetyltransferase activity	1/48	15/18522	0.0666667	25.725	4.883	0.0381896	0.127299	0.0850052	BRCA2	1	0.666667
MF	GO:0015562	efflux transmembrane transporter activity	1/48	15/18522	0.0666667	25.725	4.883	0.0381896	0.127299	0.0850052	ABCC4	1	0.666667
MF	GO:0015926	glucosidase activity	1/48	15/18522	0.0666667	25.725	4.883	0.0381896	0.127299	0.0850052	KL	1	0.666667
MF	GO:0030553	cGMP binding	1/48	15/18522	0.0666667	25.725	4.883	0.0381896	0.127299	0.0850052	CNGB1	1	0.666667
MF	GO:0086008	voltage-gated potassium channel activity involved in cardiac muscle cell action potential repolarization	1/48	15/18522	0.0666667	25.725	4.883	0.0381896	0.127299	0.0850052	KCNQ1	1	0.666667
MF	GO:1904680	peptide transmembrane transporter activity	1/48	15/18522	0.0666667	25.725	4.883	0.0381896	0.127299	0.0850052	ABCC4	1	0.666667
CC	GO:0016363	nuclear matrix	2/48	128/19894	0.015625	6.47591	3.05658	0.0382221	0.119965	0.0809095	TP53/ALOX5	2	0.15625
BP	GO:0009165	nucleotide biosynthetic process	3/48	293/18888	0.0102389	4.02901	2.63753	0.0382867	0.0895827	0.0469342	NNMT/KYNU/PPARGC1A	3	0.102389
MF	GO:0015108	chloride transmembrane transporter activity	2/48	120/18522	0.0166667	6.43125	3.0425	0.0386907	0.127639	0.0852329	SLC12A1/SLC4A1	2	0.166667
BP	GO:1901293	nucleoside phosphate biosynthetic process	3/48	295/18888	0.0101695	4.00169	2.6228	0.0389428	0.0901528	0.0472329	NNMT/KYNU/PPARGC1A	3	0.101695
BP	GO:0015749	monosaccharide transmembrane transport	2/48	123/18888	0.0162602	6.39837	3.03182	0.0390559	0.0901528	0.0472329	IL1B/ACE	2	0.162602
BP	GO:0071675	regulation of mononuclear cell migration	2/48	123/18888	0.0162602	6.39837	3.03182	0.0390559	0.0901528	0.0472329	CCL2/SERPINE1	2	0.162602
BP	GO:0048511	rhythmic process	3/48	297/18888	0.010101	3.97475	2.60819	0.0396047	0.0901528	0.0472329	TP53/CYP1B1/PPARGC1A	3	0.10101
BP	GO:0006821	chloride transport	2/48	124/18888	0.016129	6.34677	3.0151	0.039633	0.0901528	0.0472329	SLC12A1/SLC4A1	2	0.16129
BP	GO:0002399	MHC class II protein complex assembly	1/48	16/18888	0.0625	24.5938	4.76551	0.0399104	0.0901528	0.0472329	HLA-DRB1	1	0.625
BP	GO:0002468	dendritic cell antigen processing and presentation	1/48	16/18888	0.0625	24.5938	4.76551	0.0399104	0.0901528	0.0472329	HLA-DRB1	1	0.625
BP	GO:0002503	peptide antigen assembly with MHC class II protein complex	1/48	16/18888	0.0625	24.5938	4.76551	0.0399104	0.0901528	0.0472329	HLA-DRB1	1	0.625
BP	GO:0002756	MyD88-independent toll-like receptor signaling pathway	1/48	16/18888	0.0625	24.5938	4.76551	0.0399104	0.0901528	0.0472329	TLR4	1	0.625
BP	GO:0002836	positive regulation of response to tumor cell	1/48	16/18888	0.0625	24.5938	4.76551	0.0399104	0.0901528	0.0472329	HLA-DRB1	1	0.625
BP	GO:0002839	positive regulation of immune response to tumor cell	1/48	16/18888	0.0625	24.5938	4.76551	0.0399104	0.0901528	0.0472329	HLA-DRB1	1	0.625
BP	GO:0003096	renal sodium ion transport	1/48	16/18888	0.0625	24.5938	4.76551	0.0399104	0.0901528	0.0472329	KCNQ1	1	0.625
BP	GO:0006206	pyrimidine nucleobase metabolic process	1/48	16/18888	0.0625	24.5938	4.76551	0.0399104	0.0901528	0.0472329	TYMP	1	0.625
BP	GO:0006855	xenobiotic transmembrane transport	1/48	16/18888	0.0625	24.5938	4.76551	0.0399104	0.0901528	0.0472329	ABCC4	1	0.625
BP	GO:0007252	I-kappaB phosphorylation	1/48	16/18888	0.0625	24.5938	4.76551	0.0399104	0.0901528	0.0472329	TLR4	1	0.625
BP	GO:0009074	aromatic amino acid family catabolic process	1/48	16/18888	0.0625	24.5938	4.76551	0.0399104	0.0901528	0.0472329	KYNU	1	0.625
BP	GO:0009084	glutamine family amino acid biosynthetic process	1/48	16/18888	0.0625	24.5938	4.76551	0.0399104	0.0901528	0.0472329	PYCR1	1	0.625
BP	GO:0017014	protein nitrosylation	1/48	16/18888	0.0625	24.5938	4.76551	0.0399104	0.0901528	0.0472329	ACE	1	0.625
BP	GO:0018119	peptidyl-cysteine S-nitrosylation	1/48	16/18888	0.0625	24.5938	4.76551	0.0399104	0.0901528	0.0472329	ACE	1	0.625
BP	GO:0030299	intestinal cholesterol absorption	1/48	16/18888	0.0625	24.5938	4.76551	0.0399104	0.0901528	0.0472329	CD36	1	0.625
BP	GO:0030810	positive regulation of nucleotide biosynthetic process	1/48	16/18888	0.0625	24.5938	4.76551	0.0399104	0.0901528	0.0472329	PPARGC1A	1	0.625
BP	GO:0032354	response to follicle-stimulating hormone	1/48	16/18888	0.0625	24.5938	4.76551	0.0399104	0.0901528	0.0472329	CYP1B1	1	0.625
BP	GO:0045651	positive regulation of macrophage differentiation	1/48	16/18888	0.0625	24.5938	4.76551	0.0399104	0.0901528	0.0472329	CASP8	1	0.625
BP	GO:0045779	negative regulation of bone resorption	1/48	16/18888	0.0625	24.5938	4.76551	0.0399104	0.0901528	0.0472329	TNFRSF11B	1	0.625
BP	GO:0046325	negative regulation of glucose import	1/48	16/18888	0.0625	24.5938	4.76551	0.0399104	0.0901528	0.0472329	ACE	1	0.625
BP	GO:0047484	regulation of response to osmotic stress	1/48	16/18888	0.0625	24.5938	4.76551	0.0399104	0.0901528	0.0472329	PTGS2	1	0.625
BP	GO:0051044	positive regulation of membrane protein ectodomain proteolysis	1/48	16/18888	0.0625	24.5938	4.76551	0.0399104	0.0901528	0.0472329	IL1B	1	0.625
BP	GO:0051969	regulation of transmission of nerve impulse	1/48	16/18888	0.0625	24.5938	4.76551	0.0399104	0.0901528	0.0472329	TYMP	1	0.625
BP	GO:0070230	positive regulation of lymphocyte apoptotic process	1/48	16/18888	0.0625	24.5938	4.76551	0.0399104	0.0901528	0.0472329	TP53	1	0.625
BP	GO:0071895	odontoblast differentiation	1/48	16/18888	0.0625	24.5938	4.76551	0.0399104	0.0901528	0.0472329	SERPINE1	1	0.625
BP	GO:0072520	seminiferous tubule development	1/48	16/18888	0.0625	24.5938	4.76551	0.0399104	0.0901528	0.0472329	AR	1	0.625
BP	GO:0090136	epithelial cell-cell adhesion	1/48	16/18888	0.0625	24.5938	4.76551	0.0399104	0.0901528	0.0472329	CYP1B1	1	0.625
BP	GO:0090336	positive regulation of brown fat cell differentiation	1/48	16/18888	0.0625	24.5938	4.76551	0.0399104	0.0901528	0.0472329	PTGS2	1	0.625
BP	GO:0098915	membrane repolarization during ventricular cardiac muscle cell action potential	1/48	16/18888	0.0625	24.5938	4.76551	0.0399104	0.0901528	0.0472329	KCNQ1	1	0.625
BP	GO:1900373	positive regulation of purine nucleotide biosynthetic process	1/48	16/18888	0.0625	24.5938	4.76551	0.0399104	0.0901528	0.0472329	PPARGC1A	1	0.625
BP	GO:1903798	regulation of miRNA processing	1/48	16/18888	0.0625	24.5938	4.76551	0.0399104	0.0901528	0.0472329	TP53	1	0.625
BP	GO:2000846	regulation of corticosteroid hormone secretion	1/48	16/18888	0.0625	24.5938	4.76551	0.0399104	0.0901528	0.0472329	BMP6	1	0.625
BP	GO:0000077	DNA damage checkpoint signaling	2/48	125/18888	0.016	6.296	2.99857	0.0402134	0.0904989	0.0474142	BRCA2/TP53	2	0.16
BP	GO:0001952	regulation of cell-matrix adhesion	2/48	125/18888	0.016	6.296	2.99857	0.0402134	0.0904989	0.0474142	CD36/SERPINE1	2	0.16
BP	GO:0002065	columnar/cuboidal epithelial cell differentiation	2/48	125/18888	0.016	6.296	2.99857	0.0402134	0.0904989	0.0474142	SERPINE1/BMP6	2	0.16
BP	GO:0072676	lymphocyte migration	2/48	125/18888	0.016	6.296	2.99857	0.0402134	0.0904989	0.0474142	ICAM1/CCL2	2	0.16
CC	GO:0031092	platelet alpha granule membrane	1/48	17/19894	0.0588235	24.3799	4.7427	0.040251	0.119965	0.0809095	CD36	1	0.588235
CC	GO:0042613	MHC class II protein complex	1/48	17/19894	0.0588235	24.3799	4.7427	0.040251	0.119965	0.0809095	HLA-DRB1	1	0.588235
MF	GO:0015378	sodium:chloride symporter activity	1/48	16/18522	0.0625	24.1172	4.71532	0.0406841	0.1289	0.0860748	SLC12A1	1	0.625
MF	GO:0050135	NADP+ nucleosidase activity	1/48	16/18522	0.0625	24.1172	4.71532	0.0406841	0.1289	0.0860748	TLR4	1	0.625
MF	GO:0061809	NAD+ nucleotidase, cyclic ADP-ribose generating	1/48	16/18522	0.0625	24.1172	4.71532	0.0406841	0.1289	0.0860748	TLR4	1	0.625
MF	GO:0072542	protein phosphatase activator activity	1/48	16/18522	0.0625	24.1172	4.71532	0.0406841	0.1289	0.0860748	IGFBP3	1	0.625
BP	GO:0006805	xenobiotic metabolic process	2/48	126/18888	0.015873	6.24603	2.98221	0.040797	0.0915566	0.0479684	CYP1B1/ABCC4	2	0.15873
BP	GO:0098659	inorganic cation import across plasma membrane	2/48	126/18888	0.015873	6.24603	2.98221	0.040797	0.0915566	0.0479684	SLC12A1/KCNQ1	2	0.15873
BP	GO:0099587	inorganic ion import across plasma membrane	2/48	126/18888	0.015873	6.24603	2.98221	0.040797	0.0915566	0.0479684	SLC12A1/KCNQ1	2	0.15873
CC	GO:0030135	coated vesicle	3/48	317/19894	0.00946372	3.92232	2.5794	0.0409463	0.119965	0.0809095	HLA-DRB1/SERPINA1/HLA-B	3	0.0946372
CC	GO:0030667	secretory granule membrane	3/48	317/19894	0.00946372	3.92232	2.5794	0.0409463	0.119965	0.0809095	CD36/ABCC4/HLA-B	3	0.0946372
BP	GO:0071902	positive regulation of protein serine/threonine kinase activity	2/48	127/18888	0.015748	6.19685	2.96603	0.0413839	0.0927875	0.0486132	IL1B/TLR4	2	0.15748
BP	GO:0033674	positive regulation of kinase activity	3/48	303/18888	0.00990099	3.89604	2.56511	0.0416248	0.0932411	0.0488509	HLA-DRB1/IL1B/TLR4	3	0.0990099
BP	GO:0002730	regulation of dendritic cell cytokine production	1/48	17/18888	0.0588235	23.1471	4.6111	0.0423524	0.0933142	0.0488892	TLR4	1	0.588235
BP	GO:0006857	oligopeptide transport	1/48	17/18888	0.0588235	23.1471	4.6111	0.0423524	0.0933142	0.0488892	ABCC4	1	0.588235
BP	GO:0036005	response to macrophage colony-stimulating factor	1/48	17/18888	0.0588235	23.1471	4.6111	0.0423524	0.0933142	0.0488892	TLR4	1	0.588235
BP	GO:0045019	negative regulation of nitric oxide biosynthetic process	1/48	17/18888	0.0588235	23.1471	4.6111	0.0423524	0.0933142	0.0488892	GLA	1	0.588235
BP	GO:0055089	fatty acid homeostasis	1/48	17/18888	0.0588235	23.1471	4.6111	0.0423524	0.0933142	0.0488892	ABCD1	1	0.588235
BP	GO:0060253	negative regulation of glial cell proliferation	1/48	17/18888	0.0588235	23.1471	4.6111	0.0423524	0.0933142	0.0488892	TP53	1	0.588235
BP	GO:0061548	ganglion development	1/48	17/18888	0.0588235	23.1471	4.6111	0.0423524	0.0933142	0.0488892	CYP1B1	1	0.588235
BP	GO:0070920	regulation of regulatory ncRNA processing	1/48	17/18888	0.0588235	23.1471	4.6111	0.0423524	0.0933142	0.0488892	TP53	1	0.588235
BP	GO:0097396	response to interleukin-17	1/48	17/18888	0.0588235	23.1471	4.6111	0.0423524	0.0933142	0.0488892	IL1B	1	0.588235
BP	GO:0097398	cellular response to interleukin-17	1/48	17/18888	0.0588235	23.1471	4.6111	0.0423524	0.0933142	0.0488892	IL1B	1	0.588235
BP	GO:0170043	non-proteinogenic amino acid biosynthetic process	1/48	17/18888	0.0588235	23.1471	4.6111	0.0423524	0.0933142	0.0488892	ALDH1A1	1	0.588235
BP	GO:1900120	regulation of receptor binding	1/48	17/18888	0.0588235	23.1471	4.6111	0.0423524	0.0933142	0.0488892	HFE	1	0.588235
BP	GO:1901550	regulation of endothelial cell development	1/48	17/18888	0.0588235	23.1471	4.6111	0.0423524	0.0933142	0.0488892	IL1B	1	0.588235
BP	GO:1902033	regulation of hematopoietic stem cell proliferation	1/48	17/18888	0.0588235	23.1471	4.6111	0.0423524	0.0933142	0.0488892	ACE	1	0.588235
BP	GO:1902969	mitotic DNA replication	1/48	17/18888	0.0588235	23.1471	4.6111	0.0423524	0.0933142	0.0488892	BRCA2	1	0.588235
BP	GO:1903140	regulation of establishment of endothelial barrier	1/48	17/18888	0.0588235	23.1471	4.6111	0.0423524	0.0933142	0.0488892	IL1B	1	0.588235
BP	GO:1904406	negative regulation of nitric oxide metabolic process	1/48	17/18888	0.0588235	23.1471	4.6111	0.0423524	0.0933142	0.0488892	GLA	1	0.588235
BP	GO:2000310	regulation of NMDA receptor activity	1/48	17/18888	0.0588235	23.1471	4.6111	0.0423524	0.0933142	0.0488892	CCL2	1	0.588235
BP	GO:0019079	viral genome replication	2/48	129/18888	0.0155039	6.10078	2.93419	0.0425672	0.0936169	0.0490478	CCL2/CXCL8	2	0.155039
BP	GO:0050868	negative regulation of T cell activation	2/48	129/18888	0.0155039	6.10078	2.93419	0.0425672	0.0936169	0.0490478	HLA-DRB1/HFE	2	0.155039
BP	GO:0098661	inorganic anion transmembrane transport	2/48	130/18888	0.0153846	6.05385	2.91852	0.0431637	0.0948423	0.0496898	SLC12A1/SLC4A1	2	0.153846
MF	GO:0004030	aldehyde dehydrogenase [NAD(P)+] activity	1/48	17/18522	0.0588235	22.6985	4.56229	0.0431723	0.130332	0.0870306	ALDH1A1	1	0.588235
MF	GO:0005149	interleukin-1 receptor binding	1/48	17/18522	0.0588235	22.6985	4.56229	0.0431723	0.130332	0.0870306	IL1B	1	0.588235
MF	GO:0016805	dipeptidase activity	1/48	17/18522	0.0588235	22.6985	4.56229	0.0431723	0.130332	0.0870306	ACE	1	0.588235
MF	GO:0030169	low-density lipoprotein particle binding	1/48	17/18522	0.0588235	22.6985	4.56229	0.0431723	0.130332	0.0870306	CD36	1	0.588235
MF	GO:0070492	oligosaccharide binding	1/48	17/18522	0.0588235	22.6985	4.56229	0.0431723	0.130332	0.0870306	SELE	1	0.588235
BP	GO:0010595	positive regulation of endothelial cell migration	2/48	131/18888	0.0152672	6.00763	2.90301	0.0437632	0.0948488	0.0496932	HMOX1/PTGS2	2	0.152672
BP	GO:0071375	cellular response to peptide hormone stimulus	3/48	311/18888	0.0096463	3.79582	2.50936	0.0443984	0.0948488	0.0496932	IL1B/ACE/CYP1B1	3	0.096463
MF	GO:0031625	ubiquitin protein ligase binding	3/48	305/18522	0.00983607	3.79549	2.50924	0.0444036	0.130441	0.0871035	TP53/CASP8/PPARGC1A	3	0.0983607
BP	GO:0001991	regulation of systemic arterial blood pressure by circulatory renin-angiotensin	1/48	18/18888	0.0555556	21.8611	4.4694	0.0447882	0.0948488	0.0496932	ACE	1	0.555556
BP	GO:0002371	dendritic cell cytokine production	1/48	18/18888	0.0555556	21.8611	4.4694	0.0447882	0.0948488	0.0496932	TLR4	1	0.555556
BP	GO:0002827	positive regulation of T-helper 1 type immune response	1/48	18/18888	0.0555556	21.8611	4.4694	0.0447882	0.0948488	0.0496932	IL1B	1	0.555556
BP	GO:0006089	lactate metabolic process	1/48	18/18888	0.0555556	21.8611	4.4694	0.0447882	0.0948488	0.0496932	TP53	1	0.555556
BP	GO:0006957	complement activation, alternative pathway	1/48	18/18888	0.0555556	21.8611	4.4694	0.0447882	0.0948488	0.0496932	CFH	1	0.555556
BP	GO:0009125	nucleoside monophosphate catabolic process	1/48	18/18888	0.0555556	21.8611	4.4694	0.0447882	0.0948488	0.0496932	TYMP	1	0.555556
BP	GO:0009223	pyrimidine deoxyribonucleotide catabolic process	1/48	18/18888	0.0555556	21.8611	4.4694	0.0447882	0.0948488	0.0496932	TYMP	1	0.555556
BP	GO:0010042	response to manganese ion	1/48	18/18888	0.0555556	21.8611	4.4694	0.0447882	0.0948488	0.0496932	PTGS2	1	0.555556
BP	GO:0010755	regulation of plasminogen activation	1/48	18/18888	0.0555556	21.8611	4.4694	0.0447882	0.0948488	0.0496932	SERPINE1	1	0.555556
BP	GO:0019373	epoxygenase P450 pathway	1/48	18/18888	0.0555556	21.8611	4.4694	0.0447882	0.0948488	0.0496932	CYP1B1	1	0.555556
BP	GO:0030730	sequestering of triglyceride	1/48	18/18888	0.0555556	21.8611	4.4694	0.0447882	0.0948488	0.0496932	IL1B	1	0.555556
BP	GO:0030812	negative regulation of nucleotide catabolic process	1/48	18/18888	0.0555556	21.8611	4.4694	0.0447882	0.0948488	0.0496932	SLC4A1	1	0.555556
BP	GO:0030949	positive regulation of vascular endothelial growth factor receptor signaling pathway	1/48	18/18888	0.0555556	21.8611	4.4694	0.0447882	0.0948488	0.0496932	IL1B	1	0.555556
BP	GO:0032604	granulocyte macrophage colony-stimulating factor production	1/48	18/18888	0.0555556	21.8611	4.4694	0.0447882	0.0948488	0.0496932	IL1B	1	0.555556
BP	GO:0032645	regulation of granulocyte macrophage colony-stimulating factor production	1/48	18/18888	0.0555556	21.8611	4.4694	0.0447882	0.0948488	0.0496932	IL1B	1	0.555556
BP	GO:0032780	negative regulation of ATP-dependent activity	1/48	18/18888	0.0555556	21.8611	4.4694	0.0447882	0.0948488	0.0496932	TP53	1	0.555556
BP	GO:0033122	negative regulation of purine nucleotide catabolic process	1/48	18/18888	0.0555556	21.8611	4.4694	0.0447882	0.0948488	0.0496932	SLC4A1	1	0.555556
BP	GO:0035234	ectopic germ cell programmed cell death	1/48	18/18888	0.0555556	21.8611	4.4694	0.0447882	0.0948488	0.0496932	IL1B	1	0.555556
BP	GO:0042481	regulation of odontogenesis	1/48	18/18888	0.0555556	21.8611	4.4694	0.0447882	0.0948488	0.0496932	TNFRSF11B	1	0.555556
BP	GO:0042574	retinal metabolic process	1/48	18/18888	0.0555556	21.8611	4.4694	0.0447882	0.0948488	0.0496932	CYP1B1	1	0.555556
BP	GO:0043117	positive regulation of vascular permeability	1/48	18/18888	0.0555556	21.8611	4.4694	0.0447882	0.0948488	0.0496932	BMP6	1	0.555556
BP	GO:0043217	myelin maintenance	1/48	18/18888	0.0555556	21.8611	4.4694	0.0447882	0.0948488	0.0496932	ABCD1	1	0.555556
BP	GO:0044539	long-chain fatty acid import into cell	1/48	18/18888	0.0555556	21.8611	4.4694	0.0447882	0.0948488	0.0496932	CD36	1	0.555556
BP	GO:0045346	regulation of MHC class II biosynthetic process	1/48	18/18888	0.0555556	21.8611	4.4694	0.0447882	0.0948488	0.0496932	TLR4	1	0.555556
BP	GO:0045820	negative regulation of glycolytic process	1/48	18/18888	0.0555556	21.8611	4.4694	0.0447882	0.0948488	0.0496932	SLC4A1	1	0.555556
BP	GO:0045945	positive regulation of transcription by RNA polymerase III	1/48	18/18888	0.0555556	21.8611	4.4694	0.0447882	0.0948488	0.0496932	AR	1	0.555556
BP	GO:0046184	aldehyde biosynthetic process	1/48	18/18888	0.0555556	21.8611	4.4694	0.0447882	0.0948488	0.0496932	BMP6	1	0.555556
BP	GO:0046851	negative regulation of bone remodeling	1/48	18/18888	0.0555556	21.8611	4.4694	0.0447882	0.0948488	0.0496932	TNFRSF11B	1	0.555556
BP	GO:0051917	regulation of fibrinolysis	1/48	18/18888	0.0555556	21.8611	4.4694	0.0447882	0.0948488	0.0496932	SERPINE1	1	0.555556
BP	GO:0070200	establishment of protein localization to telomere	1/48	18/18888	0.0555556	21.8611	4.4694	0.0447882	0.0948488	0.0496932	BRCA2	1	0.555556
BP	GO:0071243	cellular response to arsenic-containing substance	1/48	18/18888	0.0555556	21.8611	4.4694	0.0447882	0.0948488	0.0496932	HMOX1	1	0.555556
BP	GO:0071318	cellular response to ATP	1/48	18/18888	0.0555556	21.8611	4.4694	0.0447882	0.0948488	0.0496932	PTGS2	1	0.555556
BP	GO:0071371	cellular response to gonadotropin stimulus	1/48	18/18888	0.0555556	21.8611	4.4694	0.0447882	0.0948488	0.0496932	CYP1B1	1	0.555556
BP	GO:0090281	negative regulation of calcium ion import	1/48	18/18888	0.0555556	21.8611	4.4694	0.0447882	0.0948488	0.0496932	ACE	1	0.555556
BP	GO:0090713	immunological memory process	1/48	18/18888	0.0555556	21.8611	4.4694	0.0447882	0.0948488	0.0496932	HLA-DRB1	1	0.555556
BP	GO:0150078	positive regulation of neuroinflammatory response	1/48	18/18888	0.0555556	21.8611	4.4694	0.0447882	0.0948488	0.0496932	IL1B	1	0.555556
BP	GO:1901569	fatty acid derivative catabolic process	1/48	18/18888	0.0555556	21.8611	4.4694	0.0447882	0.0948488	0.0496932	ABCD1	1	0.555556
BP	GO:1903236	regulation of leukocyte tethering or rolling	1/48	18/18888	0.0555556	21.8611	4.4694	0.0447882	0.0948488	0.0496932	SELE	1	0.555556
BP	GO:2001169	regulation of ATP biosynthetic process	1/48	18/18888	0.0555556	21.8611	4.4694	0.0447882	0.0948488	0.0496932	PPARGC1A	1	0.555556
BP	GO:0002244	hematopoietic progenitor cell differentiation	2/48	133/18888	0.0150376	5.91729	2.87247	0.0449718	0.0948488	0.0496932	TP53/ACE	2	0.150376
BP	GO:0021782	glial cell development	2/48	133/18888	0.0150376	5.91729	2.87247	0.0449718	0.0948488	0.0496932	IL1B/TLR4	2	0.150376
BP	GO:0043271	negative regulation of monoatomic ion transport	2/48	133/18888	0.0150376	5.91729	2.87247	0.0449718	0.0948488	0.0496932	PTGS2/ACE	2	0.150376
BP	GO:0048565	digestive tract development	2/48	133/18888	0.0150376	5.91729	2.87247	0.0449718	0.0948488	0.0496932	CXCL8/KCNQ1	2	0.150376
BP	GO:1904950	negative regulation of establishment of protein localization	2/48	133/18888	0.0150376	5.91729	2.87247	0.0449718	0.0948488	0.0496932	IL1B/CD36	2	0.150376
BP	GO:0031570	DNA integrity checkpoint signaling	2/48	134/18888	0.0149254	5.87313	2.85743	0.0455807	0.0959656	0.0502783	BRCA2/TP53	2	0.149254
BP	GO:0043405	regulation of MAP kinase activity	2/48	134/18888	0.0149254	5.87313	2.85743	0.0455807	0.0959656	0.0502783	IL1B/TLR4	2	0.149254
MF	GO:0015373	monoatomic anion:sodium symporter activity	1/48	18/18522	0.0555556	21.4375	4.42185	0.0456543	0.130441	0.0871035	SLC12A1	1	0.555556
MF	GO:0016646	oxidoreductase activity, acting on the CH-NH group of donors, NAD or NADP as acceptor	1/48	18/18522	0.0555556	21.4375	4.42185	0.0456543	0.130441	0.0871035	PYCR1	1	0.555556
MF	GO:0030228	lipoprotein particle receptor activity	1/48	18/18522	0.0555556	21.4375	4.42185	0.0456543	0.130441	0.0871035	CD36	1	0.555556
MF	GO:0043395	heparan sulfate proteoglycan binding	1/48	18/18522	0.0555556	21.4375	4.42185	0.0456543	0.130441	0.0871035	CFH	1	0.555556
MF	GO:0045236	CXCR chemokine receptor binding	1/48	18/18522	0.0555556	21.4375	4.42185	0.0456543	0.130441	0.0871035	CXCL8	1	0.555556
CC	GO:0045335	phagocytic vesicle	2/48	142/19894	0.0140845	5.83744	2.84504	0.0460922	0.132714	0.0895076	CD36/HLA-B	2	0.140845
BP	GO:0010948	negative regulation of cell cycle process	3/48	316/18888	0.00949367	3.73576	2.47545	0.0461781	0.0967169	0.050672	BRCA2/CCL2/TP53	3	0.0949367
BP	GO:0006720	isoprenoid metabolic process	2/48	135/18888	0.0148148	5.82963	2.84254	0.0461927	0.0967169	0.050672	ALDH1A1/CYP1B1	2	0.148148
BP	GO:0009154	purine ribonucleotide catabolic process	2/48	135/18888	0.0148148	5.82963	2.84254	0.0461927	0.0967169	0.050672	ABCD1/SLC4A1	2	0.148148
BP	GO:0030218	erythrocyte differentiation	2/48	135/18888	0.0148148	5.82963	2.84254	0.0461927	0.0967169	0.050672	SLC4A1/KCNQ1	2	0.148148
BP	GO:0038061	non-canonical NF-kappaB signal transduction	2/48	135/18888	0.0148148	5.82963	2.84254	0.0461927	0.0967169	0.050672	IL1B/TLR4	2	0.148148
BP	GO:0090092	regulation of transmembrane receptor protein serine/threonine kinase signaling pathway	3/48	317/18888	0.00946372	3.72397	2.46875	0.0465383	0.0967169	0.050672	TP53/HFE/BMP6	3	0.0946372
MF	GO:0051087	protein-folding chaperone binding	2/48	133/18522	0.0150376	5.80263	2.83334	0.0465746	0.131893	0.088073	TP53/HLA-B	2	0.150376
BP	GO:0002693	positive regulation of cellular extravasation	1/48	19/18888	0.0526316	20.7105	4.33873	0.047218	0.0967169	0.050672	ICAM1	1	0.526316
BP	GO:0006525	arginine metabolic process	1/48	19/18888	0.0526316	20.7105	4.33873	0.047218	0.0967169	0.050672	SLC7A7	1	0.526316
BP	GO:0006977	DNA damage response, signal transduction by p53 class mediator resulting in cell cycle arrest	1/48	19/18888	0.0526316	20.7105	4.33873	0.047218	0.0967169	0.050672	TP53	1	0.526316
BP	GO:0010663	positive regulation of striated muscle cell apoptotic process	1/48	19/18888	0.0526316	20.7105	4.33873	0.047218	0.0967169	0.050672	TP53	1	0.526316
BP	GO:0010666	positive regulation of cardiac muscle cell apoptotic process	1/48	19/18888	0.0526316	20.7105	4.33873	0.047218	0.0967169	0.050672	TP53	1	0.526316
BP	GO:0010744	positive regulation of macrophage derived foam cell differentiation	1/48	19/18888	0.0526316	20.7105	4.33873	0.047218	0.0967169	0.050672	CD36	1	0.526316
BP	GO:0010885	regulation of cholesterol storage	1/48	19/18888	0.0526316	20.7105	4.33873	0.047218	0.0967169	0.050672	CD36	1	0.526316
BP	GO:0032305	positive regulation of icosanoid secretion	1/48	19/18888	0.0526316	20.7105	4.33873	0.047218	0.0967169	0.050672	IL1B	1	0.526316
BP	GO:0035743	CD4-positive, alpha-beta T cell cytokine production	1/48	19/18888	0.0526316	20.7105	4.33873	0.047218	0.0967169	0.050672	IL1B	1	0.526316
BP	GO:0045091	regulation of single stranded viral RNA replication via double stranded DNA intermediate	1/48	19/18888	0.0526316	20.7105	4.33873	0.047218	0.0967169	0.050672	CXCL8	1	0.526316
BP	GO:0045342	MHC class II biosynthetic process	1/48	19/18888	0.0526316	20.7105	4.33873	0.047218	0.0967169	0.050672	TLR4	1	0.526316
BP	GO:0045603	positive regulation of endothelial cell differentiation	1/48	19/18888	0.0526316	20.7105	4.33873	0.047218	0.0967169	0.050672	BMP6	1	0.526316
BP	GO:0046827	positive regulation of protein export from nucleus	1/48	19/18888	0.0526316	20.7105	4.33873	0.047218	0.0967169	0.050672	IL1B	1	0.526316
BP	GO:0060977	coronary vasculature morphogenesis	1/48	19/18888	0.0526316	20.7105	4.33873	0.047218	0.0967169	0.050672	ACE	1	0.526316
BP	GO:0061298	retina vasculature development in camera-type eye	1/48	19/18888	0.0526316	20.7105	4.33873	0.047218	0.0967169	0.050672	CYP1B1	1	0.526316
BP	GO:0070242	thymocyte apoptotic process	1/48	19/18888	0.0526316	20.7105	4.33873	0.047218	0.0967169	0.050672	TP53	1	0.526316
BP	GO:0070314	G1 to G0 transition	1/48	19/18888	0.0526316	20.7105	4.33873	0.047218	0.0967169	0.050672	TP53	1	0.526316
BP	GO:0070431	nucleotide-binding oligomerization domain containing 2 signaling pathway	1/48	19/18888	0.0526316	20.7105	4.33873	0.047218	0.0967169	0.050672	TLR4	1	0.526316
BP	GO:0086014	atrial cardiac muscle cell action potential	1/48	19/18888	0.0526316	20.7105	4.33873	0.047218	0.0967169	0.050672	KCNQ1	1	0.526316
BP	GO:0086026	atrial cardiac muscle cell to AV node cell signaling	1/48	19/18888	0.0526316	20.7105	4.33873	0.047218	0.0967169	0.050672	KCNQ1	1	0.526316
BP	GO:0086066	atrial cardiac muscle cell to AV node cell communication	1/48	19/18888	0.0526316	20.7105	4.33873	0.047218	0.0967169	0.050672	KCNQ1	1	0.526316
BP	GO:0170044	non-proteinogenic amino acid catabolic process	1/48	19/18888	0.0526316	20.7105	4.33873	0.047218	0.0967169	0.050672	KYNU	1	0.526316
BP	GO:1903427	negative regulation of reactive oxygen species biosynthetic process	1/48	19/18888	0.0526316	20.7105	4.33873	0.047218	0.0967169	0.050672	ABCD1	1	0.526316
BP	GO:1904044	response to aldosterone	1/48	19/18888	0.0526316	20.7105	4.33873	0.047218	0.0967169	0.050672	ACE	1	0.526316
BP	GO:1990822	basic amino acid transmembrane transport	1/48	19/18888	0.0526316	20.7105	4.33873	0.047218	0.0967169	0.050672	SLC7A7	1	0.526316
BP	GO:2000774	positive regulation of cellular senescence	1/48	19/18888	0.0526316	20.7105	4.33873	0.047218	0.0967169	0.050672	TP53	1	0.526316
BP	GO:0034219	carbohydrate transmembrane transport	2/48	137/18888	0.0145985	5.74453	2.81321	0.0474258	0.0969781	0.0508088	IL1B/ACE	2	0.145985
BP	GO:0035270	endocrine system development	2/48	137/18888	0.0145985	5.74453	2.81321	0.0474258	0.0969781	0.0508088	BMP6/CYP1B1	2	0.145985
BP	GO:0046328	regulation of JNK cascade	2/48	138/18888	0.0144928	5.7029	2.79876	0.0480469	0.0981651	0.0514307	IL1B/TLR4	2	0.144928
MF	GO:0005520	insulin-like growth factor binding	1/48	19/18522	0.0526316	20.3092	4.29233	0.0481299	0.132772	0.0886603	IGFBP3	1	0.526316
MF	GO:0019211	phosphatase activator activity	1/48	19/18522	0.0526316	20.3092	4.29233	0.0481299	0.132772	0.0886603	IGFBP3	1	0.526316
MF	GO:0030506	ankyrin binding	1/48	19/18522	0.0526316	20.3092	4.29233	0.0481299	0.132772	0.0886603	SLC4A1	1	0.526316
BP	GO:0048872	homeostasis of number of cells	3/48	322/18888	0.00931677	3.66615	2.43565	0.0483603	0.0987219	0.0517224	HMOX1/SLC4A1/KCNQ1	3	0.0931677
BP	GO:0009581	detection of external stimulus	2/48	140/18888	0.0142857	5.62143	2.77028	0.049298	0.0989968	0.0518664	CNGB1/KCNQ1	2	0.142857
BP	GO:0032388	positive regulation of intracellular transport	2/48	140/18888	0.0142857	5.62143	2.77028	0.049298	0.0989968	0.0518664	IL1B/PTGS2	2	0.142857
CC	GO:0042827	platelet dense granule	1/48	21/19894	0.047619	19.7361	4.22466	0.0494888	0.134784	0.0909037	ABCC4	1	0.47619
CC	GO:0098644	complex of collagen trimers	1/48	21/19894	0.047619	19.7361	4.22466	0.0494888	0.134784	0.0909037	COL1A1	1	0.47619
BP	GO:0002577	regulation of antigen processing and presentation	1/48	20/18888	0.05	19.675	4.21769	0.0496417	0.0989968	0.0518664	HFE	1	0.5
BP	GO:0002643	regulation of tolerance induction	1/48	20/18888	0.05	19.675	4.21769	0.0496417	0.0989968	0.0518664	HLA-B	1	0.5
BP	GO:0002755	MyD88-dependent toll-like receptor signaling pathway	1/48	20/18888	0.05	19.675	4.21769	0.0496417	0.0989968	0.0518664	TLR4	1	0.5
BP	GO:0006700	C21-steroid hormone biosynthetic process	1/48	20/18888	0.05	19.675	4.21769	0.0496417	0.0989968	0.0518664	BMP6	1	0.5
BP	GO:0031998	regulation of fatty acid beta-oxidation	1/48	20/18888	0.05	19.675	4.21769	0.0496417	0.0989968	0.0518664	ABCD1	1	0.5
BP	GO:0032303	regulation of icosanoid secretion	1/48	20/18888	0.05	19.675	4.21769	0.0496417	0.0989968	0.0518664	IL1B	1	0.5
BP	GO:0032332	positive regulation of chondrocyte differentiation	1/48	20/18888	0.05	19.675	4.21769	0.0496417	0.0989968	0.0518664	BMP6	1	0.5
BP	GO:0038166	angiotensin-activated signaling pathway	1/48	20/18888	0.05	19.675	4.21769	0.0496417	0.0989968	0.0518664	ACE	1	0.5
BP	GO:0039692	single stranded viral RNA replication via double stranded DNA intermediate	1/48	20/18888	0.05	19.675	4.21769	0.0496417	0.0989968	0.0518664	CXCL8	1	0.5
BP	GO:0044241	lipid digestion	1/48	20/18888	0.05	19.675	4.21769	0.0496417	0.0989968	0.0518664	CD36	1	0.5
BP	GO:0045655	regulation of monocyte differentiation	1/48	20/18888	0.05	19.675	4.21769	0.0496417	0.0989968	0.0518664	HLA-DRB1	1	0.5
BP	GO:0045953	negative regulation of natural killer cell mediated cytotoxicity	1/48	20/18888	0.05	19.675	4.21769	0.0496417	0.0989968	0.0518664	HLA-B	1	0.5
BP	GO:0051900	regulation of mitochondrial depolarization	1/48	20/18888	0.05	19.675	4.21769	0.0496417	0.0989968	0.0518664	ABCD1	1	0.5
BP	GO:0055093	response to hyperoxia	1/48	20/18888	0.05	19.675	4.21769	0.0496417	0.0989968	0.0518664	COL1A1	1	0.5
BP	GO:0060749	mammary gland alveolus development	1/48	20/18888	0.05	19.675	4.21769	0.0496417	0.0989968	0.0518664	AR	1	0.5
BP	GO:0061377	mammary gland lobule development	1/48	20/18888	0.05	19.675	4.21769	0.0496417	0.0989968	0.0518664	AR	1	0.5
BP	GO:0071391	cellular response to estrogen stimulus	1/48	20/18888	0.05	19.675	4.21769	0.0496417	0.0989968	0.0518664	AR	1	0.5
BP	GO:0072567	chemokine (C-X-C motif) ligand 2 production	1/48	20/18888	0.05	19.675	4.21769	0.0496417	0.0989968	0.0518664	TLR4	1	0.5
BP	GO:0090026	positive regulation of monocyte chemotaxis	1/48	20/18888	0.05	19.675	4.21769	0.0496417	0.0989968	0.0518664	SERPINE1	1	0.5
BP	GO:0090201	negative regulation of release of cytochrome c from mitochondria	1/48	20/18888	0.05	19.675	4.21769	0.0496417	0.0989968	0.0518664	GPX1	1	0.5
BP	GO:0097623	potassium ion export across plasma membrane	1/48	20/18888	0.05	19.675	4.21769	0.0496417	0.0989968	0.0518664	KCNQ1	1	0.5
BP	GO:0098856	intestinal lipid absorption	1/48	20/18888	0.05	19.675	4.21769	0.0496417	0.0989968	0.0518664	CD36	1	0.5
BP	GO:1903376	regulation of oxidative stress-induced neuron intrinsic apoptotic signaling pathway	1/48	20/18888	0.05	19.675	4.21769	0.0496417	0.0989968	0.0518664	PYCR1	1	0.5
BP	GO:2000269	regulation of fibroblast apoptotic process	1/48	20/18888	0.05	19.675	4.21769	0.0496417	0.0989968	0.0518664	TP53	1	0.5
BP	GO:2000341	regulation of chemokine (C-X-C motif) ligand 2 production	1/48	20/18888	0.05	19.675	4.21769	0.0496417	0.0989968	0.0518664	TLR4	1	0.5
BP	GO:2001185	regulation of CD8-positive, alpha-beta T cell activation	1/48	20/18888	0.05	19.675	4.21769	0.0496417	0.0989968	0.0518664	HFE	1	0.5
MF	GO:0070851	growth factor receptor binding	2/48	138/18522	0.0144928	5.59239	2.76014	0.0497516	0.135737	0.0906404	IL1B/KL	2	0.144928
BP	GO:0006790	sulfur compound metabolic process	3/48	326/18888	0.00920245	3.62117	2.40964	0.049843	0.0993162	0.0520338	FMO3/ABCD1/GPX1	3	0.0920245
BP	GO:0009261	ribonucleotide catabolic process	2/48	141/18888	0.0141844	5.58156	2.75625	0.0499281	0.0994037	0.0520797	ABCD1/SLC4A1	2	0.141844

## Sheet: Table S3
category	subcategory	ID	Description	GeneRatio	BgRatio	RichFactor	FoldEnrichment	zScore	pvalue	p.adjust	qvalue	geneID	Count
Human Diseases	Infectious disease: parasitic	hsa05144	Malaria	8/46	50/8768	0.16	30.4974	15.19	1.37899e-10	2.78556e-08	1.97413e-08	ICAM1/IL1B/SELE/CCL2/CD36/CXCL8/HBB/TLR4	8
Human Diseases	Infectious disease: parasitic	hsa05142	Chagas disease	8/46	103/8768	0.0776699	14.8046	10.2342	4.97257e-08	5.0223e-06	3.55931e-06	IL1B/CCL2/GNAO1/CXCL8/CASP8/ACE/SERPINE1/TLR4	8
Human Diseases	Cardiovascular disease	hsa05417	Lipid and atherosclerosis	10/46	216/8768	0.0462963	8.82448	8.45561	1.25535e-07	8.45271e-06	5.99046e-06	ICAM1/IL1B/SELE/CCL2/CD36/CXCL8/VAV1/TP53/CASP8/TLR4	10
Human Diseases	Endocrine and metabolic disease	hsa04933	AGE-RAGE signaling pathway in diabetic complications	7/46	101/8768	0.0693069	13.2105	8.96306	8.08421e-07	4.08253e-05	2.8933e-05	COL1A1/ICAM1/IL1B/SELE/CCL2/CXCL8/SERPINE1	7
Human Diseases	Infectious disease: viral	hsa05163	Human cytomegalovirus infection	9/46	226/8768	0.039823	7.59061	7.28948	2.05695e-06	8.31009e-05	5.88938e-05	IL1B/CCL2/GNAO1/PTGS2/CXCL8/TP53/CASP8/GNB4/HLA-B	9
Human Diseases	Immune disease	hsa05323	Rheumatoid arthritis	6/46	95/8768	0.0631579	12.0384	7.85564	9.11364e-06	0.000306826	0.000217448	ICAM1/HLA-DRB1/IL1B/CCL2/CXCL8/TLR4	6
Human Diseases	Infectious disease: viral	hsa05164	Influenza A	7/46	173/8768	0.0404624	7.71249	6.4756	2.88419e-05	0.000832296	0.00058985	ICAM1/HLA-DRB1/IL1B/CCL2/CXCL8/CASP8/TLR4	7
Environmental Information Processing	Signal transduction	hsa04668	TNF signaling pathway	6/46	119/8768	0.0504202	9.61052	6.86778	3.31161e-05	0.000836182	0.000592605	ICAM1/IL1B/SELE/CCL2/PTGS2/CASP8	6
Human Diseases	Infectious disease: parasitic	hsa05143	African trypanosomiasis	4/46	37/8768	0.108108	20.6063	8.67884	3.85864e-05	0.000866051	0.000613772	ICAM1/IL1B/SELE/HBB	4
Human Diseases	Infectious disease: viral	hsa05167	Kaposi sarcoma-associated herpesvirus infection	7/46	196/8768	0.0357143	6.80745	5.9713	6.40636e-05	0.00129409	0.000917121	ICAM1/PTGS2/CXCL8/TP53/CASP8/GNB4/HLA-B	7
Human Diseases	Cardiovascular disease	hsa05418	Fluid shear stress and atherosclerosis	6/46	141/8768	0.0425532	8.11101	6.18169	8.57722e-05	0.00157509	0.00111627	ICAM1/IL1B/SELE/CCL2/HMOX1/TP53	6
Organismal Systems	Immune system	hsa04657	IL-17 signaling pathway	5/46	95/8768	0.0526316	10.032	6.42775	0.000129581	0.00215019	0.00152385	IL1B/CCL2/PTGS2/CXCL8/CASP8	5
Organismal Systems	Endocrine system	hsa04913	Ovarian steroidogenesis	4/46	51/8768	0.0784314	14.9497	7.25543	0.000138379	0.00215019	0.00152385	PTGS2/ALOX5/BMP6/CYP1B1	4
Human Diseases	Infectious disease: bacterial	hsa05134	Legionellosis	4/46	56/8768	0.0714286	13.6149	6.87726	0.000199526	0.00279696	0.00198221	IL1B/CXCL8/CASP8/TLR4	4
Environmental Information Processing	Signal transduction	hsa04064	NF-kappa B signaling pathway	5/46	105/8768	0.047619	9.0766	6.04624	0.000207695	0.00279696	0.00198221	ICAM1/IL1B/PTGS2/CXCL8/TLR4	5
Human Diseases	Infectious disease: parasitic	hsa05145	Toxoplasmosis	5/46	112/8768	0.0446429	8.50932	5.80828	0.000280788	0.00354495	0.00251231	HLA-DRB1/GNAO1/ALOX5/CASP8/TLR4	5
Human Diseases	Cardiovascular disease	hsa05416	Viral myocarditis	4/46	70/8768	0.0571429	10.8919	6.03416	0.00047212	0.0056099	0.00397575	ICAM1/HLA-DRB1/CASP8/HLA-B	4
Cellular Processes	Cell growth and death	hsa04115	p53 signaling pathway	4/46	75/8768	0.0533333	10.1658	5.78912	0.000614002	0.00689047	0.00488329	IGFBP3/TP53/CASP8/SERPINE1	4
Human Diseases	Infectious disease: bacterial	hsa05135	Yersinia infection	5/46	138/8768	0.0362319	6.90611	5.07846	0.000733121	0.00754972	0.00535051	IL1B/CCL2/CXCL8/VAV1/TLR4	5
Human Diseases	Infectious disease: parasitic	hsa05140	Leishmaniasis	4/46	79/8768	0.0506329	9.65107	5.60912	0.000747497	0.00754972	0.00535051	HLA-DRB1/IL1B/PTGS2/TLR4	4
Human Diseases	Endocrine and metabolic disease	hsa04936	Alcoholic liver disease	5/46	144/8768	0.0347222	6.61836	4.93665	0.00088876	0.00854903	0.00605872	IL1B/CXCL8/CASP8/PPARGC1A/TLR4	5
Human Diseases	Cancer: specific types	hsa05219	Bladder cancer	3/46	41/8768	0.0731707	13.947	6.03426	0.00125306	0.0114991	0.00814941	TYMP/CXCL8/TP53	3
Cellular Processes	Cell growth and death	hsa04218	Cellular senescence	5/46	157/8768	0.0318471	6.07034	4.6554	0.0013093	0.0114991	0.00814941	CXCL8/IGFBP3/TP53/SERPINE1/HLA-B	5
Human Diseases	Endocrine and metabolic disease	hsa04940	Type I diabetes mellitus	3/46	44/8768	0.0681818	12.996	5.79299	0.00153979	0.0129599	0.00918471	HLA-DRB1/IL1B/HLA-B	3
Human Diseases	Immune disease	hsa05332	Graft-versus-host disease	3/46	45/8768	0.0666667	12.7072	5.71774	0.00164375	0.0132815	0.0094126	HLA-DRB1/IL1B/HLA-B	3
Human Diseases	Infectious disease: parasitic	hsa05146	Amoebiasis	4/46	103/8768	0.038835	7.40228	4.74641	0.00200706	0.0155933	0.011051	COL1A1/IL1B/CXCL8/TLR4	4
Organismal Systems	Immune system	hsa04620	Toll-like receptor signaling pathway	4/46	109/8768	0.0366972	6.99481	4.57353	0.00246837	0.018467	0.0130876	IL1B/CXCL8/CASP8/TLR4	4
Organismal Systems	Nervous system	hsa04726	Serotonergic synapse	4/46	115/8768	0.0347826	6.62987	4.41327	0.00299807	0.0216289	0.0153285	GNAO1/PTGS2/ALOX5/GNB4	4
Human Diseases	Infectious disease: viral	hsa05169	Epstein-Barr virus infection	5/46	204/8768	0.0245098	4.67178	3.85345	0.00410011	0.0285594	0.0202401	ICAM1/HLA-DRB1/TP53/CASP8/HLA-B	5
Human Diseases	Immune disease	hsa05321	Inflammatory bowel disease	3/46	66/8768	0.0454545	8.66403	4.53854	0.00490913	0.0320821	0.0227366	HLA-DRB1/IL1B/TLR4	3
Human Diseases	Infectious disease: viral	hsa05170	Human immunodeficiency virus 1 infection	5/46	213/8768	0.0234742	4.47438	3.72781	0.00492349	0.0320821	0.0227366	GNAO1/CASP8/GNB4/TLR4/HLA-B	5
Human Diseases	Infectious disease: viral	hsa05162	Measles	4/46	139/8768	0.028777	5.48514	3.87079	0.0058944	0.0372084	0.0263697	IL1B/TP53/CASP8/TLR4	4
Human Diseases	Infectious disease: bacterial	hsa05133	Pertussis	3/46	78/8768	0.0384615	7.3311	4.07862	0.0078122	0.0464687	0.0329325	IL1B/CXCL8/TLR4	3
Human Diseases	Infectious disease: viral	hsa05171	Coronavirus disease - COVID-19	5/46	238/8768	0.0210084	4.00438	3.41245	0.00782146	0.0464687	0.0329325	IL1B/CCL2/CXCL8/ACE/TLR4	5
Environmental Information Processing	Signaling molecules and interaction	hsa04514	Cell adhesion molecules	4/46	158/8768	0.0253165	4.82554	3.52384	0.00920381	0.0527758	0.0374023	ICAM1/HLA-DRB1/SELE/HLA-B	4
Cellular Processes	Transport and catabolism	hsa04145	Phagosome	4/46	159/8768	0.0251572	4.79519	3.50713	0.00940559	0.0527758	0.0374023	HLA-DRB1/CD36/TLR4/HLA-B	4
Human Diseases	Infectious disease: viral	hsa05161	Hepatitis B	4/46	163/8768	0.0245399	4.67751	3.44167	0.0102416	0.0559136	0.0396261	CXCL8/TP53/CASP8/TLR4	4
Human Diseases	Drug resistance: antineoplastic	hsa01523	Antifolate resistance	2/46	30/8768	0.0666667	12.7072	4.66451	0.0106693	0.0562815	0.0398868	IL1B/ABCC4	2
Organismal Systems	Immune system	hsa04610	Complement and coagulation cascades	3/46	88/8768	0.0340909	6.49802	3.7643	0.0108662	0.0562815	0.0398868	CFH/SERPINA1/SERPINE1	3
Organismal Systems	Aging	hsa04211	Longevity regulating pathway	3/46	90/8768	0.0333333	6.35362	3.70728	0.0115488	0.0583215	0.0413326	KL/TP53/PPARGC1A	3
Human Diseases	Infectious disease: bacterial	hsa05152	Tuberculosis	4/46	182/8768	0.021978	4.1892	3.15732	0.0148709	0.0732665	0.0519242	HLA-DRB1/IL1B/CASP8/TLR4	4
Organismal Systems	Immune system	hsa04640	Hematopoietic cell lineage	3/46	100/8768	0.03	5.71826	3.44603	0.0153293	0.0737266	0.0522503	HLA-DRB1/IL1B/CD36	3
Human Diseases	Infectious disease: bacterial	hsa05150	Staphylococcus aureus infection	3/46	102/8768	0.0294118	5.60614	3.39801	0.0161597	0.0759131	0.0537998	ICAM1/HLA-DRB1/CFH	3
Organismal Systems	Immune system	hsa04625	C-type lectin receptor signaling pathway	3/46	105/8768	0.0285714	5.44596	3.3283	0.0174522	0.0774639	0.0548988	IL1B/PTGS2/CASP8	3
Organismal Systems	Digestive system	hsa04974	Protein digestion and absorption	3/46	105/8768	0.0285714	5.44596	3.3283	0.0174522	0.0774639	0.0548988	COL1A1/SLC7A7/KCNQ1	3
Human Diseases	Immune disease	hsa05330	Allograft rejection	2/46	39/8768	0.0512821	9.7748	3.98826	0.0176403	0.0774639	0.0548988	HLA-DRB1/HLA-B	2
Organismal Systems	Immune system	hsa04062	Chemokine signaling pathway	4/46	193/8768	0.0207254	3.95044	3.00985	0.0180734	0.0776772	0.05505	CCL2/CXCL8/VAV1/GNB4	4
Environmental Information Processing	Signaling molecules and interaction	hsa04060	Cytokine-cytokine receptor interaction	5/46	298/8768	0.0167785	3.19813	2.8036	0.019243	0.0794128	0.05628	IL1B/CCL2/CXCL8/TNFRSF11B/BMP6	5
Environmental Information Processing	Signal transduction	hsa04066	HIF-1 signaling pathway	3/46	109/8768	0.0275229	5.24611	3.23942	0.0192635	0.0794128	0.05628	HMOX1/SERPINE1/TLR4	3
Metabolism	Amino acid metabolism	hsa00380	Tryptophan metabolism	2/46	42/8768	0.047619	9.0766	3.81015	0.0202946	0.0803825	0.0569673	KYNU/CYP1B1	2
Cellular Processes	Cell growth and death	hsa04216	Ferroptosis	2/46	42/8768	0.047619	9.0766	3.81015	0.0202946	0.0803825	0.0569673	HMOX1/TP53	2
Human Diseases	Infectious disease: bacterial	hsa05130	Pathogenic Escherichia coli infection	4/46	203/8768	0.0197044	3.75584	2.88492	0.0213334	0.0826222	0.0585546	IL1B/CXCL8/CASP8/TLR4	4
Human Diseases	Cancer: overview	hsa05205	Proteoglycans in cancer	4/46	204/8768	0.0196078	3.73743	2.87287	0.0216781	0.0826222	0.0585546	COL1A1/VAV1/TP53/TLR4	4
Organismal Systems	Nervous system	hsa04725	Cholinergic synapse	3/46	116/8768	0.0258621	4.92954	3.09391	0.0226759	0.0848248	0.0601156	GNAO1/GNB4/KCNQ1	3
Environmental Information Processing	Membrane transport	hsa02010	ABC transporters	2/46	45/8768	0.0444444	8.4715	3.64903	0.023105	0.0848585	0.0601395	ABCD1/ABCC4	2
Human Diseases	Infectious disease: viral	hsa05166	Human T-cell leukemia virus 1 infection	4/46	224/8768	0.0178571	3.40373	2.64652	0.0293015	0.104165	0.0738221	ICAM1/HLA-DRB1/TP53/HLA-B	4
Human Diseases	Infectious disease: viral	hsa05165	Human papillomavirus infection	5/46	333/8768	0.015015	2.86199	2.51567	0.0293931	0.104165	0.0738221	COL1A1/PTGS2/TP53/CASP8/HLA-B	5
Organismal Systems	Endocrine system	hsa04926	Relaxin signaling pathway	3/46	130/8768	0.0230769	4.39866	2.83511	0.0304298	0.10598	0.0751081	COL1A1/GNAO1/GNB4	3
Human Diseases	Immune disease	hsa05320	Autoimmune thyroid disease	2/46	54/8768	0.037037	7.05958	3.2436	0.0324207	0.111	0.0786657	HLA-DRB1/HLA-B	2
Organismal Systems	Immune system	hsa04650	Natural killer cell mediated cytotoxicity	3/46	136/8768	0.0220588	4.2046	2.73517	0.0341308	0.114907	0.0814349	ICAM1/VAV1/HLA-B	3
Environmental Information Processing	Signal transduction	hsa04371	Apelin signaling pathway	3/46	140/8768	0.0214286	4.08447	2.67169	0.036723	0.121607	0.0861835	GNB4/SERPINE1/PPARGC1A	3
Human Diseases	Infectious disease: bacterial	hsa05131	Shigellosis	4/46	250/8768	0.016	3.04974	2.38779	0.0413437	0.133802	0.094826	IL1B/CXCL8/TP53/TLR4	4
Metabolism	Lipid metabolism	hsa00590	Arachidonic acid metabolism	2/46	62/8768	0.0322581	6.14867	2.95446	0.0417304	0.133802	0.094826	PTGS2/ALOX5	2
Organismal Systems	Nervous system	hsa04723	Retrograde endocannabinoid signaling	3/46	149/8768	0.0201342	3.83776	2.53709	0.0429174	0.135458	0.0959994	GNAO1/PTGS2/GNB4	3
Cellular Processes	Transport and catabolism	hsa04148	Efferocytosis	3/46	157/8768	0.0191083	3.6422	2.42597	0.048838	0.149474	0.105932	PTGS2/CD36/ALOX5	3
Human Diseases	Endocrine and metabolic disease	hsa04932	Non-alcoholic fatty liver disease	3/46	157/8768	0.0191083	3.6422	2.42597	0.048838	0.149474	0.105932	IL1B/CXCL8/CASP8	3

## Sheet: Table S4
Gene	mRNALocater	Cytoplasm	Endoplasmic reticulum	Extracellular region	Mitochonasia	Nucleus
ACE	Cytoplasm	0.5288	0.3372	0.0525	0.017	0.0645
HMOX1	Cytoplasm	0.6703	0.1252	0.0782	0.0165	0.1098
TLR4	Cytoplasm	0.4792	0.1444	0.1339	0.0294	0.2131

## Sheet: Table S5
ID	Description	setSize	enrichmentScore	NES	pvalue	p.adjust
KEGG_RIBOSOME	KEGG_RIBOSOME	87	0.820761	3.75166	1e-10	5.8125e-10
KEGG_LEISHMANIA_INFECTION	KEGG_LEISHMANIA_INFECTION	70	0.784423	3.47475	1e-10	5.8125e-10
KEGG_SYSTEMIC_LUPUS_ERYTHEMATOSUS	KEGG_SYSTEMIC_LUPUS_ERYTHEMATOSUS	132	0.690662	3.36245	1e-10	5.8125e-10
KEGG_LYSOSOME	KEGG_LYSOSOME	121	0.665442	3.20792	1e-10	5.8125e-10
KEGG_INTESTINAL_IMMUNE_NETWORK_FOR_IGA_PRODUCTION	KEGG_INTESTINAL_IMMUNE_NETWORK_FOR_IGA_PRODUCTION	46	0.766871	3.12272	1e-10	5.8125e-10
KEGG_HEMATOPOIETIC_CELL_LINEAGE	KEGG_HEMATOPOIETIC_CELL_LINEAGE	85	0.654116	2.96848	1e-10	5.8125e-10
KEGG_PROTEASOME	KEGG_PROTEASOME	44	0.721959	2.90398	1e-10	5.8125e-10
KEGG_GRAFT_VERSUS_HOST_DISEASE	KEGG_GRAFT_VERSUS_HOST_DISEASE	37	0.760282	2.86515	1e-10	5.8125e-10
KEGG_ALLOGRAFT_REJECTION	KEGG_ALLOGRAFT_REJECTION	35	0.764924	2.8611	1e-10	5.8125e-10
KEGG_TOLL_LIKE_RECEPTOR_SIGNALING_PATHWAY	KEGG_TOLL_LIKE_RECEPTOR_SIGNALING_PATHWAY	102	0.602846	2.85006	1e-10	5.8125e-10
KEGG_ANTIGEN_PROCESSING_AND_PRESENTATION	KEGG_ANTIGEN_PROCESSING_AND_PRESENTATION	81	0.631892	2.84831	1e-10	5.8125e-10
KEGG_VIRAL_MYOCARDITIS	KEGG_VIRAL_MYOCARDITIS	68	0.639959	2.80812	1e-10	5.8125e-10
KEGG_NATURAL_KILLER_CELL_MEDIATED_CYTOTOXICITY	KEGG_NATURAL_KILLER_CELL_MEDIATED_CYTOTOXICITY	132	0.573584	2.79246	1e-10	5.8125e-10
KEGG_T_CELL_RECEPTOR_SIGNALING_PATHWAY	KEGG_T_CELL_RECEPTOR_SIGNALING_PATHWAY	108	0.588846	2.79138	1e-10	5.8125e-10
KEGG_CYTOKINE_CYTOKINE_RECEPTOR_INTERACTION	KEGG_CYTOKINE_CYTOKINE_RECEPTOR_INTERACTION	262	0.515804	2.78934	1e-10	5.8125e-10
KEGG_AUTOIMMUNE_THYROID_DISEASE	KEGG_AUTOIMMUNE_THYROID_DISEASE	50	0.672915	2.77638	1e-10	5.8125e-10
KEGG_NOD_LIKE_RECEPTOR_SIGNALING_PATHWAY	KEGG_NOD_LIKE_RECEPTOR_SIGNALING_PATHWAY	62	0.642422	2.7639	1e-10	5.8125e-10
KEGG_CHRONIC_MYELOID_LEUKEMIA	KEGG_CHRONIC_MYELOID_LEUKEMIA	73	0.624942	2.75902	1e-10	5.8125e-10
KEGG_B_CELL_RECEPTOR_SIGNALING_PATHWAY	KEGG_B_CELL_RECEPTOR_SIGNALING_PATHWAY	75	0.615087	2.74933	1e-10	5.8125e-10
KEGG_PATHOGENIC_ESCHERICHIA_COLI_INFECTION	KEGG_PATHOGENIC_ESCHERICHIA_COLI_INFECTION	55	0.650624	2.705	1e-10	5.8125e-10
KEGG_PATHWAYS_IN_CANCER	KEGG_PATHWAYS_IN_CANCER	323	0.481295	2.6815	1e-10	5.8125e-10
KEGG_P53_SIGNALING_PATHWAY	KEGG_P53_SIGNALING_PATHWAY	68	0.607976	2.66778	1e-10	5.8125e-10
KEGG_CHEMOKINE_SIGNALING_PATHWAY	KEGG_CHEMOKINE_SIGNALING_PATHWAY	186	0.515787	2.66608	1e-10	5.8125e-10
KEGG_LEUKOCYTE_TRANSENDOTHELIAL_MIGRATION	KEGG_LEUKOCYTE_TRANSENDOTHELIAL_MIGRATION	115	0.549477	2.65408	1e-10	5.8125e-10
KEGG_FOCAL_ADHESION	KEGG_FOCAL_ADHESION	199	0.507549	2.65234	1e-10	5.8125e-10
KEGG_PANCREATIC_CANCER	KEGG_PANCREATIC_CANCER	70	0.596935	2.64424	1e-10	5.8125e-10
KEGG_PRIMARY_IMMUNODEFICIENCY	KEGG_PRIMARY_IMMUNODEFICIENCY	35	0.703518	2.63142	3.64601e-09	1.9376e-08
KEGG_BLADDER_CANCER	KEGG_BLADDER_CANCER	42	0.664429	2.62399	6.02129e-09	3.02692e-08
KEGG_CELL_ADHESION_MOLECULES_CAMS	KEGG_CELL_ADHESION_MOLECULES_CAMS	130	0.540062	2.6176	1e-10	5.8125e-10
KEGG_AMINO_SUGAR_AND_NUCLEOTIDE_SUGAR_METABOLISM	KEGG_AMINO_SUGAR_AND_NUCLEOTIDE_SUGAR_METABOLISM	44	0.650742	2.61752	5.43864e-09	2.80996e-08
KEGG_ASTHMA	KEGG_ASTHMA	27	0.7454	2.60513	2.28068e-08	1.06051e-07
KEGG_SMALL_CELL_LUNG_CANCER	KEGG_SMALL_CELL_LUNG_CANCER	84	0.572673	2.59814	1e-10	5.8125e-10
KEGG_REGULATION_OF_ACTIN_CYTOSKELETON	KEGG_REGULATION_OF_ACTIN_CYTOSKELETON	208	0.480628	2.52071	1e-10	5.8125e-10
KEGG_APOPTOSIS	KEGG_APOPTOSIS	86	0.538927	2.45396	7.688e-10	4.20579e-09
KEGG_GLUTATHIONE_METABOLISM	KEGG_GLUTATHIONE_METABOLISM	49	0.590985	2.44233	9.73002e-08	4.11315e-07
KEGG_JAK_STAT_SIGNALING_PATHWAY	KEGG_JAK_STAT_SIGNALING_PATHWAY	154	0.483182	2.43542	1e-10	5.8125e-10
KEGG_COMPLEMENT_AND_COAGULATION_CASCADES	KEGG_COMPLEMENT_AND_COAGULATION_CASCADES	69	0.553016	2.43451	9.03577e-09	4.42277e-08
KEGG_FC_GAMMA_R_MEDIATED_PHAGOCYTOSIS	KEGG_FC_GAMMA_R_MEDIATED_PHAGOCYTOSIS	96	0.521282	2.43006	5.11086e-10	2.88067e-09
KEGG_EPITHELIAL_CELL_SIGNALING_IN_HELICOBACTER_PYLORI_INFECTION	KEGG_EPITHELIAL_CELL_SIGNALING_IN_HELICOBACTER_PYLORI_INFECTION	68	0.546827	2.39946	2.27088e-08	1.06051e-07
KEGG_RIG_I_LIKE_RECEPTOR_SIGNALING_PATHWAY	KEGG_RIG_I_LIKE_RECEPTOR_SIGNALING_PATHWAY	71	0.534801	2.37591	2.39122e-08	1.0848e-07
KEGG_NEUROTROPHIN_SIGNALING_PATHWAY	KEGG_NEUROTROPHIN_SIGNALING_PATHWAY	126	0.491997	2.37266	1e-10	5.8125e-10
KEGG_CELL_CYCLE	KEGG_CELL_CYCLE	125	0.489486	2.35401	1e-10	5.8125e-10
KEGG_TYPE_I_DIABETES_MELLITUS	KEGG_TYPE_I_DIABETES_MELLITUS	40	0.601574	2.34053	1.19489e-06	4.27404e-06
KEGG_ECM_RECEPTOR_INTERACTION	KEGG_ECM_RECEPTOR_INTERACTION	84	0.511238	2.31942	8.36471e-08	3.70437e-07
KEGG_RENAL_CELL_CARCINOMA	KEGG_RENAL_CELL_CARCINOMA	70	0.518762	2.29795	9.68428e-08	4.11315e-07
KEGG_OTHER_GLYCAN_DEGRADATION	KEGG_OTHER_GLYCAN_DEGRADATION	16	0.738639	2.27396	1.67626e-05	5.19641e-05
KEGG_CYTOSOLIC_DNA_SENSING_PATHWAY	KEGG_CYTOSOLIC_DNA_SENSING_PATHWAY	55	0.539585	2.24335	1.77111e-06	6.2156e-06
KEGG_ACUTE_MYELOID_LEUKEMIA	KEGG_ACUTE_MYELOID_LEUKEMIA	57	0.527536	2.21861	1.12309e-06	4.09597e-06
KEGG_TGF_BETA_SIGNALING_PATHWAY	KEGG_TGF_BETA_SIGNALING_PATHWAY	86	0.483003	2.19932	4.11469e-07	1.56692e-06
KEGG_N_GLYCAN_BIOSYNTHESIS	KEGG_N_GLYCAN_BIOSYNTHESIS	46	0.538432	2.19251	1.65768e-05	5.19641e-05
KEGG_PROTEIN_EXPORT	KEGG_PROTEIN_EXPORT	23	0.638263	2.17694	5.07943e-05	0.000152383
KEGG_NON_SMALL_CELL_LUNG_CANCER	KEGG_NON_SMALL_CELL_LUNG_CANCER	54	0.5168	2.14972	6.77358e-06	2.2907e-05
KEGG_PROSTATE_CANCER	KEGG_PROSTATE_CANCER	88	0.465988	2.14573	4.1279e-07	1.56692e-06
KEGG_VIBRIO_CHOLERAE_INFECTION	KEGG_VIBRIO_CHOLERAE_INFECTION	53	0.50978	2.11612	1.77732e-05	5.41937e-05
KEGG_COLORECTAL_CANCER	KEGG_COLORECTAL_CANCER	62	0.482767	2.07702	1.29087e-05	4.21231e-05
KEGG_SPHINGOLIPID_METABOLISM	KEGG_SPHINGOLIPID_METABOLISM	39	0.522608	2.00116	0.00011222	0.000316255
KEGG_PYRIMIDINE_METABOLISM	KEGG_PYRIMIDINE_METABOLISM	98	0.422289	1.96976	6.76609e-06	2.2907e-05
KEGG_ENDOCYTOSIS	KEGG_ENDOCYTOSIS	181	0.375223	1.91686	2.17467e-07	8.60612e-07
KEGG_GLIOMA	KEGG_GLIOMA	65	0.4403	1.90944	0.000151409	0.000414149
KEGG_FC_EPSILON_RI_SIGNALING_PATHWAY	KEGG_FC_EPSILON_RI_SIGNALING_PATHWAY	79	0.423378	1.90546	7.58249e-05	0.000223864
KEGG_GLYCOSAMINOGLYCAN_BIOSYNTHESIS_CHONDROITIN_SULFATE	KEGG_GLYCOSAMINOGLYCAN_BIOSYNTHESIS_CHONDROITIN_SULFATE	22	0.564392	1.90307	0.00190095	0.00471436
KEGG_ADHERENS_JUNCTION	KEGG_ADHERENS_JUNCTION	73	0.424439	1.87383	8.28803e-05	0.000240871
KEGG_NEUROACTIVE_LIGAND_RECEPTOR_INTERACTION	KEGG_NEUROACTIVE_LIGAND_RECEPTOR_INTERACTION	267	-0.36758	-1.87024	1.72078e-07	6.95794e-07
KEGG_INSULIN_SIGNALING_PATHWAY	KEGG_INSULIN_SIGNALING_PATHWAY	135	0.382358	1.86834	1.18996e-05	3.95238e-05
KEGG_PRION_DISEASES	KEGG_PRION_DISEASES	34	0.503673	1.86112	0.00157328	0.00395447
KEGG_MAPK_SIGNALING_PATHWAY	KEGG_MAPK_SIGNALING_PATHWAY	264	0.342887	1.85736	1.25168e-07	5.17361e-07
KEGG_GALACTOSE_METABOLISM	KEGG_GALACTOSE_METABOLISM	26	0.523546	1.82357	0.00508242	0.0115284
KEGG_GLYCOSAMINOGLYCAN_DEGRADATION	KEGG_GLYCOSAMINOGLYCAN_DEGRADATION	21	0.547155	1.81217	0.0041021	0.00965812
KEGG_ALZHEIMERS_DISEASE	KEGG_ALZHEIMERS_DISEASE	156	0.359306	1.80642	1.36143e-05	4.36598e-05
KEGG_MATURITY_ONSET_DIABETES_OF_THE_YOUNG	KEGG_MATURITY_ONSET_DIABETES_OF_THE_YOUNG	23	-0.562103	-1.7765	0.00286097	0.00682231
KEGG_GLYCOLYSIS_GLUCONEOGENESIS	KEGG_GLYCOLYSIS_GLUCONEOGENESIS	62	0.410098	1.76437	0.00103617	0.00264012
KEGG_PENTOSE_PHOSPHATE_PATHWAY	KEGG_PENTOSE_PHOSPHATE_PATHWAY	27	0.503701	1.7604	0.00536157	0.0120151
KEGG_PARKINSONS_DISEASE	KEGG_PARKINSONS_DISEASE	112	0.368725	1.75662	0.000127962	0.000355238
KEGG_FRUCTOSE_AND_MANNOSE_METABOLISM	KEGG_FRUCTOSE_AND_MANNOSE_METABOLISM	34	0.47365	1.75018	0.00448152	0.0104195
KEGG_OLFACTORY_TRANSDUCTION	KEGG_OLFACTORY_TRANSDUCTION	371	-0.33305	-1.74797	6.91828e-07	2.5736e-06
KEGG_MELANOMA	KEGG_MELANOMA	69	0.396616	1.746	0.000711266	0.00186332
KEGG_GLYCOSAMINOGLYCAN_BIOSYNTHESIS_KERATAN_SULFATE	KEGG_GLYCOSAMINOGLYCAN_BIOSYNTHESIS_KERATAN_SULFATE	15	0.573328	1.73528	0.0152491	0.0297685
KEGG_UBIQUITIN_MEDIATED_PROTEOLYSIS	KEGG_UBIQUITIN_MEDIATED_PROTEOLYSIS	135	0.351637	1.71822	0.000190919	0.000514652
KEGG_VASOPRESSIN_REGULATED_WATER_REABSORPTION	KEGG_VASOPRESSIN_REGULATED_WATER_REABSORPTION	43	0.42737	1.71591	0.00635017	0.0138957
KEGG_OXIDATIVE_PHOSPHORYLATION	KEGG_OXIDATIVE_PHOSPHORYLATION	115	0.349819	1.68969	0.000436215	0.00115909
KEGG_SNARE_INTERACTIONS_IN_VESICULAR_TRANSPORT	KEGG_SNARE_INTERACTIONS_IN_VESICULAR_TRANSPORT	38	0.443728	1.68158	0.00485791	0.0111552
KEGG_HUNTINGTONS_DISEASE	KEGG_HUNTINGTONS_DISEASE	171	0.324678	1.64513	0.000108655	0.00031092
KEGG_BIOSYNTHESIS_OF_UNSATURATED_FATTY_ACIDS	KEGG_BIOSYNTHESIS_OF_UNSATURATED_FATTY_ACIDS	22	0.482684	1.62756	0.020385	0.0379161
KEGG_LINOLEIC_ACID_METABOLISM	KEGG_LINOLEIC_ACID_METABOLISM	29	-0.481592	-1.62675	0.0142179	0.0281333
KEGG_GAP_JUNCTION	KEGG_GAP_JUNCTION	88	0.348761	1.60594	0.00261556	0.0063181
KEGG_DNA_REPLICATION	KEGG_DNA_REPLICATION	36	0.426511	1.59885	0.0153644	0.0297685
KEGG_PEROXISOME	KEGG_PEROXISOME	78	0.355129	1.59361	0.00246488	0.00603247
KEGG_CALCIUM_SIGNALING_PATHWAY	KEGG_CALCIUM_SIGNALING_PATHWAY	175	-0.3307	-1.59332	0.000798114	0.00206179
KEGG_ABC_TRANSPORTERS	KEGG_ABC_TRANSPORTERS	44	-0.41995	-1.59106	0.0175341	0.0332791
KEGG_ENDOMETRIAL_CANCER	KEGG_ENDOMETRIAL_CANCER	52	0.381602	1.57934	0.0129011	0.0260813
KEGG_PORPHYRIN_AND_CHLOROPHYLL_METABOLISM	KEGG_PORPHYRIN_AND_CHLOROPHYLL_METABOLISM	40	0.404652	1.57437	0.0106206	0.0218758
KEGG_NOTCH_SIGNALING_PATHWAY	KEGG_NOTCH_SIGNALING_PATHWAY	47	0.381911	1.5492	0.0167809	0.0321778
KEGG_PPAR_SIGNALING_PATHWAY	KEGG_PPAR_SIGNALING_PATHWAY	68	0.348776	1.53042	0.00897389	0.0191856
KEGG_HYPERTROPHIC_CARDIOMYOPATHY_HCM	KEGG_HYPERTROPHIC_CARDIOMYOPATHY_HCM	83	0.335543	1.52062	0.0097385	0.0205837
KEGG_DILATED_CARDIOMYOPATHY	KEGG_DILATED_CARDIOMYOPATHY	89	0.328901	1.51976	0.00623602	0.0138083
KEGG_PROGESTERONE_MEDIATED_OOCYTE_MATURATION	KEGG_PROGESTERONE_MEDIATED_OOCYTE_MATURATION	83	0.332445	1.50658	0.0107027	0.0218758
KEGG_VEGF_SIGNALING_PATHWAY	KEGG_VEGF_SIGNALING_PATHWAY	76	0.335497	1.49934	0.0130406	0.0260813
KEGG_ADIPOCYTOKINE_SIGNALING_PATHWAY	KEGG_ADIPOCYTOKINE_SIGNALING_PATHWAY	67	0.340912	1.49613	0.0188434	0.0354027
KEGG_VASCULAR_SMOOTH_MUSCLE_CONTRACTION	KEGG_VASCULAR_SMOOTH_MUSCLE_CONTRACTION	114	0.30372	1.46523	0.00785146	0.0169811
KEGG_OOCYTE_MEIOSIS	KEGG_OOCYTE_MEIOSIS	111	0.306067	1.4546	0.0100324	0.0209666
KEGG_ARGININE_AND_PROLINE_METABOLISM	KEGG_ARGININE_AND_PROLINE_METABOLISM	54	0.348845	1.45108	0.0234348	0.0423192
KEGG_ARACHIDONIC_ACID_METABOLISM	KEGG_ARACHIDONIC_ACID_METABOLISM	58	0.343613	1.44802	0.0264344	0.047277
KEGG_ARRHYTHMOGENIC_RIGHT_VENTRICULAR_CARDIOMYOPATHY_ARVC	KEGG_ARRHYTHMOGENIC_RIGHT_VENTRICULAR_CARDIOMYOPATHY_ARVC	74	0.321004	1.42936	0.0275293	0.0487662
KEGG_ERBB_SIGNALING_PATHWAY	KEGG_ERBB_SIGNALING_PATHWAY	87	0.30733	1.40479	0.0220127	0.0405152
KEGG_WNT_SIGNALING_PATHWAY	KEGG_WNT_SIGNALING_PATHWAY	150	0.268427	1.33787	0.022218	0.0405152

## Sheet: Table S6
ID	Description	setSize	enrichmentScore	NES	pvalue	p.adjust
KEGG_RIBOSOME	KEGG_RIBOSOME	87	0.821679	3.13728	1e-10	6.64286e-10
KEGG_LEISHMANIA_INFECTION	KEGG_LEISHMANIA_INFECTION	70	0.746482	2.77004	1e-10	6.64286e-10
KEGG_HEMATOPOIETIC_CELL_LINEAGE	KEGG_HEMATOPOIETIC_CELL_LINEAGE	85	0.695233	2.64909	1e-10	6.64286e-10
KEGG_ALLOGRAFT_REJECTION	KEGG_ALLOGRAFT_REJECTION	35	0.800248	2.63394	1e-10	6.64286e-10
KEGG_AUTOIMMUNE_THYROID_DISEASE	KEGG_AUTOIMMUNE_THYROID_DISEASE	50	0.730042	2.57829	1e-10	6.64286e-10
KEGG_ANTIGEN_PROCESSING_AND_PRESENTATION	KEGG_ANTIGEN_PROCESSING_AND_PRESENTATION	81	0.680135	2.57111	1e-10	6.64286e-10
KEGG_GRAFT_VERSUS_HOST_DISEASE	KEGG_GRAFT_VERSUS_HOST_DISEASE	37	0.765339	2.55995	1e-10	6.64286e-10
KEGG_NATURAL_KILLER_CELL_MEDIATED_CYTOTOXICITY	KEGG_NATURAL_KILLER_CELL_MEDIATED_CYTOTOXICITY	132	0.630351	2.54485	1e-10	6.64286e-10
KEGG_LEUKOCYTE_TRANSENDOTHELIAL_MIGRATION	KEGG_LEUKOCYTE_TRANSENDOTHELIAL_MIGRATION	115	0.622175	2.4728	1e-10	6.64286e-10
KEGG_COMPLEMENT_AND_COAGULATION_CASCADES	KEGG_COMPLEMENT_AND_COAGULATION_CASCADES	69	0.664227	2.46619	1e-10	6.64286e-10
KEGG_SYSTEMIC_LUPUS_ERYTHEMATOSUS	KEGG_SYSTEMIC_LUPUS_ERYTHEMATOSUS	132	0.610859	2.46616	1e-10	6.64286e-10
KEGG_VIRAL_MYOCARDITIS	KEGG_VIRAL_MYOCARDITIS	68	0.661419	2.44968	1e-10	6.64286e-10
KEGG_CHRONIC_MYELOID_LEUKEMIA	KEGG_CHRONIC_MYELOID_LEUKEMIA	73	0.645535	2.41985	1e-10	6.64286e-10
KEGG_PATHOGENIC_ESCHERICHIA_COLI_INFECTION	KEGG_PATHOGENIC_ESCHERICHIA_COLI_INFECTION	55	0.67554	2.41944	1e-10	6.64286e-10
KEGG_PROTEASOME	KEGG_PROTEASOME	44	0.700509	2.41143	6.66837e-10	4.13439e-09
KEGG_NOD_LIKE_RECEPTOR_SIGNALING_PATHWAY	KEGG_NOD_LIKE_RECEPTOR_SIGNALING_PATHWAY	62	0.65809	2.39545	1e-10	6.64286e-10
KEGG_REGULATION_OF_ACTIN_CYTOSKELETON	KEGG_REGULATION_OF_ACTIN_CYTOSKELETON	208	0.565932	2.39015	1e-10	6.64286e-10
KEGG_CELL_ADHESION_MOLECULES_CAMS	KEGG_CELL_ADHESION_MOLECULES_CAMS	130	0.589088	2.37313	1e-10	6.64286e-10
KEGG_PATHWAYS_IN_CANCER	KEGG_PATHWAYS_IN_CANCER	323	0.547485	2.37244	1e-10	6.64286e-10
KEGG_CYTOKINE_CYTOKINE_RECEPTOR_INTERACTION	KEGG_CYTOKINE_CYTOKINE_RECEPTOR_INTERACTION	262	0.551729	2.37079	1e-10	6.64286e-10
KEGG_INTESTINAL_IMMUNE_NETWORK_FOR_IGA_PRODUCTION	KEGG_INTESTINAL_IMMUNE_NETWORK_FOR_IGA_PRODUCTION	46	0.68122	2.36684	6.94741e-10	4.16845e-09
KEGG_B_CELL_RECEPTOR_SIGNALING_PATHWAY	KEGG_B_CELL_RECEPTOR_SIGNALING_PATHWAY	75	0.626958	2.35937	1e-10	6.64286e-10
KEGG_FOCAL_ADHESION	KEGG_FOCAL_ADHESION	199	0.559197	2.35148	1e-10	6.64286e-10
KEGG_ASTHMA	KEGG_ASTHMA	27	0.755904	2.34772	1.46842e-08	8.27655e-08
KEGG_TOLL_LIKE_RECEPTOR_SIGNALING_PATHWAY	KEGG_TOLL_LIKE_RECEPTOR_SIGNALING_PATHWAY	102	0.59952	2.33222	1e-10	6.64286e-10
KEGG_LYSOSOME	KEGG_LYSOSOME	121	0.580268	2.31207	1e-10	6.64286e-10
KEGG_T_CELL_RECEPTOR_SIGNALING_PATHWAY	KEGG_T_CELL_RECEPTOR_SIGNALING_PATHWAY	108	0.587992	2.30911	1e-10	6.64286e-10
KEGG_SMALL_CELL_LUNG_CANCER	KEGG_SMALL_CELL_LUNG_CANCER	84	0.606564	2.30364	1e-10	6.64286e-10
KEGG_TYPE_I_DIABETES_MELLITUS	KEGG_TYPE_I_DIABETES_MELLITUS	40	0.662988	2.24763	5.39277e-08	2.71096e-07
KEGG_PRIMARY_IMMUNODEFICIENCY	KEGG_PRIMARY_IMMUNODEFICIENCY	35	0.681574	2.24333	1.05645e-07	5.03846e-07
KEGG_FC_GAMMA_R_MEDIATED_PHAGOCYTOSIS	KEGG_FC_GAMMA_R_MEDIATED_PHAGOCYTOSIS	96	0.580848	2.243	1e-10	6.64286e-10
KEGG_PANCREATIC_CANCER	KEGG_PANCREATIC_CANCER	70	0.604417	2.24287	1.53953e-09	8.94853e-09
KEGG_JAK_STAT_SIGNALING_PATHWAY	KEGG_JAK_STAT_SIGNALING_PATHWAY	154	0.544895	2.24039	1e-10	6.64286e-10
KEGG_APOPTOSIS	KEGG_APOPTOSIS	86	0.584848	2.22989	4.40284e-10	2.82389e-09
KEGG_N_GLYCAN_BIOSYNTHESIS	KEGG_N_GLYCAN_BIOSYNTHESIS	46	0.623309	2.16563	2.19116e-07	1.01889e-06
KEGG_ACUTE_MYELOID_LEUKEMIA	KEGG_ACUTE_MYELOID_LEUKEMIA	57	0.595244	2.14474	2.33721e-07	1.0603e-06
KEGG_ECM_RECEPTOR_INTERACTION	KEGG_ECM_RECEPTOR_INTERACTION	84	0.558933	2.12274	3.24157e-08	1.67481e-07
KEGG_PRION_DISEASES	KEGG_PRION_DISEASES	34	0.650891	2.1225	3.3311e-06	1.26446e-05
KEGG_TGF_BETA_SIGNALING_PATHWAY	KEGG_TGF_BETA_SIGNALING_PATHWAY	86	0.555395	2.1176	2.72189e-08	1.44649e-07
KEGG_RENAL_CELL_CARCINOMA	KEGG_RENAL_CELL_CARCINOMA	70	0.568291	2.10882	1.0024e-07	4.9065e-07
KEGG_CHEMOKINE_SIGNALING_PATHWAY	KEGG_CHEMOKINE_SIGNALING_PATHWAY	186	0.502227	2.10262	1e-10	6.64286e-10
KEGG_RIG_I_LIKE_RECEPTOR_SIGNALING_PATHWAY	KEGG_RIG_I_LIKE_RECEPTOR_SIGNALING_PATHWAY	71	0.557707	2.07675	6.16653e-07	2.66738e-06
KEGG_PROSTATE_CANCER	KEGG_PROSTATE_CANCER	88	0.532048	2.03989	4.25505e-07	1.88438e-06
KEGG_ADHERENS_JUNCTION	KEGG_ADHERENS_JUNCTION	73	0.542382	2.03317	6.88763e-07	2.91159e-06
KEGG_P53_SIGNALING_PATHWAY	KEGG_P53_SIGNALING_PATHWAY	68	0.547476	2.02767	2.185e-06	8.46687e-06
KEGG_PROTEIN_EXPORT	KEGG_PROTEIN_EXPORT	23	0.670651	2.01391	2.8106e-05	9.33522e-05
KEGG_FC_EPSILON_RI_SIGNALING_PATHWAY	KEGG_FC_EPSILON_RI_SIGNALING_PATHWAY	79	0.53319	2.01035	2.11654e-06	8.37609e-06
KEGG_NEUROTROPHIN_SIGNALING_PATHWAY	KEGG_NEUROTROPHIN_SIGNALING_PATHWAY	126	0.500845	2.00868	2.42024e-08	1.32402e-07
KEGG_BLADDER_CANCER	KEGG_BLADDER_CANCER	42	0.587048	2.00812	3.17011e-05	0.000103446
KEGG_NON_SMALL_CELL_LUNG_CANCER	KEGG_NON_SMALL_CELL_LUNG_CANCER	54	0.558605	1.98775	6.76841e-06	2.51785e-05
KEGG_GLUTATHIONE_METABOLISM	KEGG_GLUTATHIONE_METABOLISM	49	0.564309	1.9863	1.42666e-05	5.00678e-05
KEGG_CYTOSOLIC_DNA_SENSING_PATHWAY	KEGG_CYTOSOLIC_DNA_SENSING_PATHWAY	55	0.55397	1.98404	1.76813e-05	6.09023e-05
KEGG_AMINO_SUGAR_AND_NUCLEOTIDE_SUGAR_METABOLISM	KEGG_AMINO_SUGAR_AND_NUCLEOTIDE_SUGAR_METABOLISM	44	0.573112	1.97288	6.33975e-05	0.000190193
KEGG_COLORECTAL_CANCER	KEGG_COLORECTAL_CANCER	62	0.540449	1.96724	1.34727e-05	4.81908e-05
KEGG_NOTCH_SIGNALING_PATHWAY	KEGG_NOTCH_SIGNALING_PATHWAY	47	0.549693	1.91832	4.00806e-05	0.000126356
KEGG_GLIOMA	KEGG_GLIOMA	65	0.520122	1.91007	3.88956e-05	0.000124734
KEGG_MELANOMA	KEGG_MELANOMA	69	0.512678	1.9035	1.86906e-05	6.32083e-05
KEGG_SPHINGOLIPID_METABOLISM	KEGG_SPHINGOLIPID_METABOLISM	39	0.559925	1.89396	0.000172497	0.000509277
KEGG_EPITHELIAL_CELL_SIGNALING_IN_HELICOBACTER_PYLORI_INFECTION	KEGG_EPITHELIAL_CELL_SIGNALING_IN_HELICOBACTER_PYLORI_INFECTION	68	0.504123	1.86711	6.29799e-05	0.000190193
KEGG_ENDOMETRIAL_CANCER	KEGG_ENDOMETRIAL_CANCER	52	0.521442	1.85331	0.000248961	0.000723543
KEGG_CELL_CYCLE	KEGG_CELL_CYCLE	125	0.458188	1.8335	9.37869e-06	3.42046e-05
KEGG_OTHER_GLYCAN_DEGRADATION	KEGG_OTHER_GLYCAN_DEGRADATION	16	0.654166	1.81451	0.00232606	0.00569273
KEGG_GLYCOSAMINOGLYCAN_DEGRADATION	KEGG_GLYCOSAMINOGLYCAN_DEGRADATION	21	0.609248	1.80132	0.00153768	0.00391791
KEGG_VASCULAR_SMOOTH_MUSCLE_CONTRACTION	KEGG_VASCULAR_SMOOTH_MUSCLE_CONTRACTION	114	0.45319	1.79966	4.12832e-05	0.000127978
KEGG_ENDOCYTOSIS	KEGG_ENDOCYTOSIS	181	0.426806	1.7818	1.25715e-06	5.19623e-06
KEGG_THYROID_CANCER	KEGG_THYROID_CANCER	29	0.560962	1.7734	0.00229107	0.00568185
KEGG_SNARE_INTERACTIONS_IN_VESICULAR_TRANSPORT	KEGG_SNARE_INTERACTIONS_IN_VESICULAR_TRANSPORT	38	0.50936	1.71016	0.00372696	0.00888736
KEGG_GLYCOSPHINGOLIPID_BIOSYNTHESIS_GLOBO_SERIES	KEGG_GLYCOSPHINGOLIPID_BIOSYNTHESIS_GLOBO_SERIES	14	0.642221	1.69278	0.00814483	0.018035
KEGG_GAP_JUNCTION	KEGG_GAP_JUNCTION	88	0.437629	1.67789	0.000678142	0.0018826
KEGG_VEGF_SIGNALING_PATHWAY	KEGG_VEGF_SIGNALING_PATHWAY	76	0.445388	1.67711	0.00144965	0.00377272
KEGG_VASOPRESSIN_REGULATED_WATER_REABSORPTION	KEGG_VASOPRESSIN_REGULATED_WATER_REABSORPTION	43	0.489663	1.6768	0.00355037	0.00857621
KEGG_MAPK_SIGNALING_PATHWAY	KEGG_MAPK_SIGNALING_PATHWAY	264	0.390048	1.67653	1.50888e-06	6.10114e-06
KEGG_GLYCOSPHINGOLIPID_BIOSYNTHESIS_GANGLIO_SERIES	KEGG_GLYCOSPHINGOLIPID_BIOSYNTHESIS_GANGLIO_SERIES	15	0.617367	1.67107	0.00674281	0.0154835
KEGG_GLYCOSAMINOGLYCAN_BIOSYNTHESIS_KERATAN_SULFATE	KEGG_GLYCOSAMINOGLYCAN_BIOSYNTHESIS_KERATAN_SULFATE	15	0.615091	1.66491	0.00716755	0.0162581
KEGG_O_GLYCAN_BIOSYNTHESIS	KEGG_O_GLYCAN_BIOSYNTHESIS	30	0.517299	1.64952	0.010771	0.0225102
KEGG_HYPERTROPHIC_CARDIOMYOPATHY_HCM	KEGG_HYPERTROPHIC_CARDIOMYOPATHY_HCM	83	0.435637	1.64895	0.00119612	0.00322433
KEGG_PYRIMIDINE_METABOLISM	KEGG_PYRIMIDINE_METABOLISM	98	0.424113	1.63781	0.000604547	0.00170372
KEGG_NICOTINATE_AND_NICOTINAMIDE_METABOLISM	KEGG_NICOTINATE_AND_NICOTINAMIDE_METABOLISM	24	0.538828	1.63701	0.0163411	0.0303945
KEGG_RENIN_ANGIOTENSIN_SYSTEM	KEGG_RENIN_ANGIOTENSIN_SYSTEM	17	0.579176	1.63459	0.0155313	0.02918
KEGG_VIBRIO_CHOLERAE_INFECTION	KEGG_VIBRIO_CHOLERAE_INFECTION	53	0.456	1.61983	0.00520061	0.0122445
KEGG_INSULIN_SIGNALING_PATHWAY	KEGG_INSULIN_SIGNALING_PATHWAY	135	0.399636	1.61972	0.000697999	0.00190923
KEGG_ETHER_LIPID_METABOLISM	KEGG_ETHER_LIPID_METABOLISM	33	0.493857	1.61559	0.00990341	0.021419
KEGG_DORSO_VENTRAL_AXIS_FORMATION	KEGG_DORSO_VENTRAL_AXIS_FORMATION	24	0.528584	1.60589	0.0214199	0.0386806
KEGG_RNA_POLYMERASE	KEGG_RNA_POLYMERASE	29	0.506466	1.60112	0.013031	0.0263453
KEGG_REGULATION_OF_AUTOPHAGY	KEGG_REGULATION_OF_AUTOPHAGY	34	0.490052	1.59802	0.0129207	0.0263453
KEGG_FATTY_ACID_METABOLISM	KEGG_FATTY_ACID_METABOLISM	42	0.464889	1.59025	0.0100302	0.0214438
KEGG_BASAL_CELL_CARCINOMA	KEGG_BASAL_CELL_CARCINOMA	55	0.442028	1.58312	0.00964345	0.0211021
KEGG_AXON_GUIDANCE	KEGG_AXON_GUIDANCE	129	0.391442	1.57805	0.00130905	0.00347834
KEGG_ARRHYTHMOGENIC_RIGHT_VENTRICULAR_CARDIOMYOPATHY_ARVC	KEGG_ARRHYTHMOGENIC_RIGHT_VENTRICULAR_CARDIOMYOPATHY_ARVC	74	0.417473	1.56661	0.00627515	0.0145897
KEGG_GLYCOSAMINOGLYCAN_BIOSYNTHESIS_CHONDROITIN_SULFATE	KEGG_GLYCOSAMINOGLYCAN_BIOSYNTHESIS_CHONDROITIN_SULFATE	22	0.521996	1.55765	0.0213892	0.0386806
KEGG_PROPANOATE_METABOLISM	KEGG_PROPANOATE_METABOLISM	32	0.477553	1.55117	0.0211729	0.0386806
KEGG_HUNTINGTONS_DISEASE	KEGG_HUNTINGTONS_DISEASE	171	0.36957	1.53421	0.00146041	0.00377272
KEGG_ADIPOCYTOKINE_SIGNALING_PATHWAY	KEGG_ADIPOCYTOKINE_SIGNALING_PATHWAY	67	0.409487	1.51102	0.0104316	0.0220485
KEGG_ALZHEIMERS_DISEASE	KEGG_ALZHEIMERS_DISEASE	156	0.366793	1.50779	0.00228982	0.00568185
KEGG_GLYCEROLIPID_METABOLISM	KEGG_GLYCEROLIPID_METABOLISM	49	0.422172	1.48599	0.0260428	0.046133
KEGG_DILATED_CARDIOMYOPATHY	KEGG_DILATED_CARDIOMYOPATHY	89	0.383675	1.47146	0.013843	0.0275934
KEGG_NEUROACTIVE_LIGAND_RECEPTOR_INTERACTION	KEGG_NEUROACTIVE_LIGAND_RECEPTOR_INTERACTION	267	-0.253255	-1.46719	0.000367567	0.00105181
KEGG_MELANOGENESIS	KEGG_MELANOGENESIS	100	0.377089	1.46607	0.00777125	0.0174151
KEGG_ERBB_SIGNALING_PATHWAY	KEGG_ERBB_SIGNALING_PATHWAY	87	0.379539	1.44913	0.0149435	0.0289529
KEGG_UBIQUITIN_MEDIATED_PROTEOLYSIS	KEGG_UBIQUITIN_MEDIATED_PROTEOLYSIS	135	0.355866	1.44232	0.0130058	0.0263453
KEGG_PARKINSONS_DISEASE	KEGG_PARKINSONS_DISEASE	112	0.365024	1.43944	0.0141249	0.0276551
KEGG_OOCYTE_MEIOSIS	KEGG_OOCYTE_MEIOSIS	111	0.360762	1.42096	0.015278	0.028997
KEGG_TIGHT_JUNCTION	KEGG_TIGHT_JUNCTION	131	0.352121	1.42012	0.0151881	0.028997
KEGG_WNT_SIGNALING_PATHWAY	KEGG_WNT_SIGNALING_PATHWAY	150	0.345631	1.41712	0.0139451	0.0275934
KEGG_PROGESTERONE_MEDIATED_OOCYTE_MATURATION	KEGG_PROGESTERONE_MEDIATED_OOCYTE_MATURATION	83	0.373906	1.41529	0.0226839	0.0405693

## Sheet: Table S7
ID	Description	setSize	enrichmentScore	NES	pvalue	p.adjust
KEGG_LEISHMANIA_INFECTION	KEGG_LEISHMANIA_INFECTION	70	0.728632	2.72572	1e-10	1.55e-09
KEGG_NATURAL_KILLER_CELL_MEDIATED_CYTOTOXICITY	KEGG_NATURAL_KILLER_CELL_MEDIATED_CYTOTOXICITY	132	0.62639	2.54554	1e-10	1.55e-09
KEGG_SYSTEMIC_LUPUS_ERYTHEMATOSUS	KEGG_SYSTEMIC_LUPUS_ERYTHEMATOSUS	132	0.621731	2.52661	1e-10	1.55e-09
KEGG_GRAFT_VERSUS_HOST_DISEASE	KEGG_GRAFT_VERSUS_HOST_DISEASE	37	0.746367	2.51749	1e-10	1.55e-09
KEGG_HEMATOPOIETIC_CELL_LINEAGE	KEGG_HEMATOPOIETIC_CELL_LINEAGE	85	0.644504	2.46771	1e-10	1.55e-09
KEGG_RIBOSOME	KEGG_RIBOSOME	87	0.637322	2.45026	1e-10	1.55e-09
KEGG_ALLOGRAFT_REJECTION	KEGG_ALLOGRAFT_REJECTION	35	0.739327	2.44806	2.59672e-10	3.44992e-09
KEGG_TYPE_I_DIABETES_MELLITUS	KEGG_TYPE_I_DIABETES_MELLITUS	40	0.661327	2.26547	8.74771e-08	6.09436e-07
KEGG_ASTHMA	KEGG_ASTHMA	27	0.717763	2.24908	2.49919e-07	1.5495e-06
KEGG_B_CELL_RECEPTOR_SIGNALING_PATHWAY	KEGG_B_CELL_RECEPTOR_SIGNALING_PATHWAY	75	0.594071	2.24519	9.55463e-10	1.04539e-08
KEGG_ACUTE_MYELOID_LEUKEMIA	KEGG_ACUTE_MYELOID_LEUKEMIA	57	0.618154	2.24338	1.56891e-08	1.32644e-07
KEGG_ANTIGEN_PROCESSING_AND_PRESENTATION	KEGG_ANTIGEN_PROCESSING_AND_PRESENTATION	81	0.587088	2.23193	8.66718e-10	1.00756e-08
KEGG_PRIMARY_IMMUNODEFICIENCY	KEGG_PRIMARY_IMMUNODEFICIENCY	35	0.673956	2.23161	1.52215e-07	9.76273e-07
KEGG_LEUKOCYTE_TRANSENDOTHELIAL_MIGRATION	KEGG_LEUKOCYTE_TRANSENDOTHELIAL_MIGRATION	115	0.556849	2.22758	1e-10	1.55e-09
KEGG_FC_GAMMA_R_MEDIATED_PHAGOCYTOSIS	KEGG_FC_GAMMA_R_MEDIATED_PHAGOCYTOSIS	96	0.570861	2.22712	1.72867e-10	2.47332e-09
KEGG_T_CELL_RECEPTOR_SIGNALING_PATHWAY	KEGG_T_CELL_RECEPTOR_SIGNALING_PATHWAY	108	0.561857	2.2254	1e-10	1.55e-09
KEGG_AUTOIMMUNE_THYROID_DISEASE	KEGG_AUTOIMMUNE_THYROID_DISEASE	50	0.61982	2.21425	8.35572e-08	6.09436e-07
KEGG_CHRONIC_MYELOID_LEUKEMIA	KEGG_CHRONIC_MYELOID_LEUKEMIA	73	0.583341	2.19785	5.76452e-09	5.10572e-08
KEGG_NOD_LIKE_RECEPTOR_SIGNALING_PATHWAY	KEGG_NOD_LIKE_RECEPTOR_SIGNALING_PATHWAY	62	0.594932	2.19065	8.01364e-08	6.09436e-07
KEGG_VIRAL_MYOCARDITIS	KEGG_VIRAL_MYOCARDITIS	68	0.579722	2.16539	9.50441e-08	6.31365e-07
KEGG_TOLL_LIKE_RECEPTOR_SIGNALING_PATHWAY	KEGG_TOLL_LIKE_RECEPTOR_SIGNALING_PATHWAY	102	0.541385	2.12762	4.33315e-09	4.02983e-08
KEGG_LYSOSOME	KEGG_LYSOSOME	121	0.525258	2.10708	6.52432e-10	8.09016e-09
KEGG_APOPTOSIS	KEGG_APOPTOSIS	86	0.541212	2.07821	8.84665e-08	6.09436e-07
KEGG_COMPLEMENT_AND_COAGULATION_CASCADES	KEGG_COMPLEMENT_AND_COAGULATION_CASCADES	69	0.551142	2.06109	1.84946e-06	1.04242e-05
KEGG_CHEMOKINE_SIGNALING_PATHWAY	KEGG_CHEMOKINE_SIGNALING_PATHWAY	186	0.489456	2.05703	1e-10	1.55e-09
KEGG_REGULATION_OF_ACTIN_CYTOSKELETON	KEGG_REGULATION_OF_ACTIN_CYTOSKELETON	208	0.482851	2.04441	1e-10	1.55e-09
KEGG_JAK_STAT_SIGNALING_PATHWAY	KEGG_JAK_STAT_SIGNALING_PATHWAY	154	0.492442	2.03775	1.79677e-09	1.75894e-08
KEGG_SMALL_CELL_LUNG_CANCER	KEGG_SMALL_CELL_LUNG_CANCER	84	0.528051	2.02011	5.64651e-07	3.28203e-06
KEGG_CYTOKINE_CYTOKINE_RECEPTOR_INTERACTION	KEGG_CYTOKINE_CYTOKINE_RECEPTOR_INTERACTION	262	0.466499	2.0065	1e-10	1.55e-09
KEGG_CELL_ADHESION_MOLECULES_CAMS	KEGG_CELL_ADHESION_MOLECULES_CAMS	130	0.492369	1.99504	2.56256e-08	2.07233e-07
KEGG_NON_SMALL_CELL_LUNG_CANCER	KEGG_NON_SMALL_CELL_LUNG_CANCER	54	0.545197	1.96334	2.04815e-05	0.000102961
KEGG_INTESTINAL_IMMUNE_NETWORK_FOR_IGA_PRODUCTION	KEGG_INTESTINAL_IMMUNE_NETWORK_FOR_IGA_PRODUCTION	46	0.558393	1.96297	2.83217e-05	0.000135073
KEGG_FOCAL_ADHESION	KEGG_FOCAL_ADHESION	199	0.459775	1.94117	1.55976e-09	1.61175e-08
KEGG_THYROID_CANCER	KEGG_THYROID_CANCER	29	0.602605	1.92854	0.000179636	0.000726354
KEGG_PATHWAYS_IN_CANCER	KEGG_PATHWAYS_IN_CANCER	323	0.443691	1.92688	1e-10	1.55e-09
KEGG_PRION_DISEASES	KEGG_PRION_DISEASES	34	0.586402	1.92631	0.000115355	0.000487638
KEGG_NEUROTROPHIN_SIGNALING_PATHWAY	KEGG_NEUROTROPHIN_SIGNALING_PATHWAY	126	0.477836	1.92542	4.02662e-07	2.41597e-06
KEGG_PROSTATE_CANCER	KEGG_PROSTATE_CANCER	88	0.497025	1.92009	3.14215e-06	1.71894e-05
KEGG_FC_EPSILON_RI_SIGNALING_PATHWAY	KEGG_FC_EPSILON_RI_SIGNALING_PATHWAY	79	0.505288	1.91674	4.9654e-06	2.63876e-05
KEGG_PANCREATIC_CANCER	KEGG_PANCREATIC_CANCER	70	0.504864	1.88863	2.14652e-05	0.000105066
KEGG_N_GLYCAN_BIOSYNTHESIS	KEGG_N_GLYCAN_BIOSYNTHESIS	46	0.535105	1.8811	0.000114408	0.000487638
KEGG_P53_SIGNALING_PATHWAY	KEGG_P53_SIGNALING_PATHWAY	68	0.49994	1.86739	8.40059e-05	0.000372026
KEGG_DORSO_VENTRAL_AXIS_FORMATION	KEGG_DORSO_VENTRAL_AXIS_FORMATION	24	0.606795	1.85927	0.00057094	0.0021239
KEGG_PROTEASOME	KEGG_PROTEASOME	44	0.523075	1.82188	0.000283035	0.00109676
KEGG_CYTOSOLIC_DNA_SENSING_PATHWAY	KEGG_CYTOSOLIC_DNA_SENSING_PATHWAY	55	0.497436	1.79898	0.000457218	0.00173556
KEGG_TGF_BETA_SIGNALING_PATHWAY	KEGG_TGF_BETA_SIGNALING_PATHWAY	86	0.463393	1.77939	0.00013222	0.000546508
KEGG_PATHOGENIC_ESCHERICHIA_COLI_INFECTION	KEGG_PATHOGENIC_ESCHERICHIA_COLI_INFECTION	55	0.491628	1.77798	0.000639508	0.00233232
KEGG_OTHER_GLYCAN_DEGRADATION	KEGG_OTHER_GLYCAN_DEGRADATION	16	0.632919	1.76062	0.00576988	0.0167687
KEGG_ADHERENS_JUNCTION	KEGG_ADHERENS_JUNCTION	73	0.465028	1.75208	0.000262965	0.00104067
KEGG_INSULIN_SIGNALING_PATHWAY	KEGG_INSULIN_SIGNALING_PATHWAY	135	0.422105	1.7227	3.65245e-05	0.000165697
KEGG_SNARE_INTERACTIONS_IN_VESICULAR_TRANSPORT	KEGG_SNARE_INTERACTIONS_IN_VESICULAR_TRANSPORT	38	0.507595	1.71927	0.00235473	0.00768385
KEGG_RENAL_CELL_CARCINOMA	KEGG_RENAL_CELL_CARCINOMA	70	0.454418	1.69992	0.000841638	0.00295367
KEGG_NOTCH_SIGNALING_PATHWAY	KEGG_NOTCH_SIGNALING_PATHWAY	47	0.479577	1.69889	0.00270508	0.00852787
KEGG_GLYCOSAMINOGLYCAN_BIOSYNTHESIS_CHONDROITIN_SULFATE	KEGG_GLYCOSAMINOGLYCAN_BIOSYNTHESIS_CHONDROITIN_SULFATE	22	0.561163	1.69322	0.00384749	0.0115425
KEGG_PHOSPHATIDYLINOSITOL_SIGNALING_SYSTEM	KEGG_PHOSPHATIDYLINOSITOL_SIGNALING_SYSTEM	76	0.445112	1.68665	0.00083203	0.00295367
KEGG_INOSITOL_PHOSPHATE_METABOLISM	KEGG_INOSITOL_PHOSPHATE_METABOLISM	54	0.465284	1.67556	0.00280044	0.00868137
KEGG_ENDOCYTOSIS	KEGG_ENDOCYTOSIS	181	0.3969	1.66555	3.23458e-05	0.000150408
KEGG_ENDOMETRIAL_CANCER	KEGG_ENDOMETRIAL_CANCER	52	0.463428	1.65866	0.00418563	0.0123576
KEGG_EPITHELIAL_CELL_SIGNALING_IN_HELICOBACTER_PYLORI_INFECTION	KEGG_EPITHELIAL_CELL_SIGNALING_IN_HELICOBACTER_PYLORI_INFECTION	68	0.440825	1.64658	0.00200843	0.00679215
KEGG_RIG_I_LIKE_RECEPTOR_SIGNALING_PATHWAY	KEGG_RIG_I_LIKE_RECEPTOR_SIGNALING_PATHWAY	71	0.436662	1.63675	0.00157791	0.00543503
KEGG_ADIPOCYTOKINE_SIGNALING_PATHWAY	KEGG_ADIPOCYTOKINE_SIGNALING_PATHWAY	67	0.438691	1.63271	0.00259935	0.00833585
KEGG_ECM_RECEPTOR_INTERACTION	KEGG_ECM_RECEPTOR_INTERACTION	84	0.42326	1.61922	0.00205551	0.00682723
KEGG_MAPK_SIGNALING_PATHWAY	KEGG_MAPK_SIGNALING_PATHWAY	264	0.372668	1.60367	1.22011e-05	6.3039e-05
KEGG_SPHINGOLIPID_METABOLISM	KEGG_SPHINGOLIPID_METABOLISM	39	0.470467	1.60339	0.0101881	0.0270711
KEGG_GLIOMA	KEGG_GLIOMA	65	0.42847	1.58547	0.0101297	0.0270711
KEGG_MELANOMA	KEGG_MELANOMA	69	0.416656	1.55815	0.00993358	0.0270711
KEGG_GAP_JUNCTION	KEGG_GAP_JUNCTION	88	0.398019	1.53762	0.00350445	0.0106857
KEGG_COLORECTAL_CANCER	KEGG_COLORECTAL_CANCER	62	0.411759	1.51617	0.0147341	0.0375416
KEGG_VASCULAR_SMOOTH_MUSCLE_CONTRACTION	KEGG_VASCULAR_SMOOTH_MUSCLE_CONTRACTION	114	0.378334	1.51166	0.00696831	0.019638
KEGG_VEGF_SIGNALING_PATHWAY	KEGG_VEGF_SIGNALING_PATHWAY	76	0.396544	1.50262	0.00999096	0.0270711
KEGG_AXON_GUIDANCE	KEGG_AXON_GUIDANCE	129	0.358504	1.45343	0.00644691	0.0184481
KEGG_PROGESTERONE_MEDIATED_OOCYTE_MATURATION	KEGG_PROGESTERONE_MEDIATED_OOCYTE_MATURATION	83	0.375817	1.43553	0.0133608	0.0345155
KEGG_ERBB_SIGNALING_PATHWAY	KEGG_ERBB_SIGNALING_PATHWAY	87	0.372884	1.4336	0.0169893	0.0427028
KEGG_CARDIAC_MUSCLE_CONTRACTION	KEGG_CARDIAC_MUSCLE_CONTRACTION	72	-0.296592	-1.41601	0.0131307	0.0343989

## Sheet: Table S8
gene	mol	score
ACE	CILAZAPRIL	-9
HMOX1	STANNSOPORFIN	-10.1
TLR4	PERTUSSIS VACCINE	\
